# Supplementary material for: Genomic analysis of Shiga toxin-producing Escherichia coli O157:H7 from cattle and pork-production related environments
Source: NPJ Sci Food. 2021 Jul 1;5:15. doi: 10.1038/s41538-021-00097-0 (PMC8249597; doi:10.1038/s41538-021-00097-0)
Supplement: Supplementary file 2 — Supplementary Tables S1-S8 [file 41538_2021_97_MOESM2_ESM.xlsx]

## Sheet: Table_S1
Table S1. 121 E. coli O157:H7 genomes included in this study.
Isolate group	Isolate ID used in this study	Original isolate ID	Associated farm	Associated processing plant	Year of collection	Sample for recovery	Sample source	Associated outbreak	Reference for isolate	Reference for sequencing data	Genome accession no. in GenBank	Sequencing reads accession no.
Cattle	Cat01	24-2013-J-3	n.a.	n.a.	2013	Cattle feces	Transport truck	n.a.	Stanford et al. 2016	Zhang et al., submitted to Microbiology Resource Announcements	JACXCH000000000	SRR12593972
Cattle	Cat02	28-2013-J-3	n.a.	n.a.	2013	Cattle feces	Transport truck	n.a.	Stanford et al. 2016	Zhang et al., submitted to Microbiology Resource Announcements	JACXCI000000000	SRR12593971
Cattle	Cat03	32-2013-J-6	n.a.	n.a.	2013	Cattle feces	Transport truck	n.a.	Stanford et al. 2016	Zhang et al., submitted to Microbiology Resource Announcements	JACXCJ000000000	SRR12593956
Cattle	Cat04	32-2013-J-19	n.a.	n.a.	2013	Cattle feces	Transport truck	n.a.	Stanford et al. 2016	Zhang et al., submitted to Microbiology Resource Announcements	JACXCK000000000	SRR12593881
Cattle	Cat05	34-2013-C-26-1	n.a.	n.a.	2013	Cattle feces	Transport truck	n.a.	Stanford et al. 2016	Zhang et al., submitted to Microbiology Resource Announcements	JACXCL000000000	SRR12593870
Cattle	Cat06	38-2013-C-10-3	n.a.	n.a.	2013	Cattle feces	Transport truck	n.a.	Stanford et al. 2016	Zhang et al., submitted to Microbiology Resource Announcements	JACXCM000000000	SRR12593943
Cattle	Cat07	05-2014-C-37	n.a.	n.a.	2014	Cattle feces	Transport truck	n.a.	Stanford et al. 2016	Zhang et al., submitted to Microbiology Resource Announcements	JACXCN000000000	SRR12593912
Cattle	Cat08	09-2014-C-11	n.a.	n.a.	2014	Cattle feces	Transport truck	n.a.	Stanford et al. 2016	Zhang et al., submitted to Microbiology Resource Announcements	JACXCO000000000	SRR12593901
Cattle	Cat09	15-2014-J-1	n.a.	n.a.	2014	Cattle feces	Transport truck	n.a.	Stanford et al. 2016	Zhang et al., submitted to Microbiology Resource Announcements	JACXCP000000000	SRR12593930
Cattle	Cat10	23-2014-J-2	n.a.	n.a.	2014	Cattle feces	Transport truck	n.a.	Stanford et al. 2016	Zhang et al., submitted to Microbiology Resource Announcements	JACXCQ000000000	SRR12593919
Cattle	Cat11	28-2014-J-10	n.a.	n.a.	2014	Cattle feces	Transport truck	n.a.	Stanford et al. 2016	Zhang et al., submitted to Microbiology Resource Announcements	JACXCR000000000	SRR12593970
Cattle	Cat12	30-2014-C-30	n.a.	n.a.	2014	Cattle feces	Transport truck	n.a.	Stanford et al. 2016	Zhang et al., submitted to Microbiology Resource Announcements	JACXCS000000000	SRR12593965
Cattle	Cat13	E0122	n.a.	n.a.	2014	Cattle feces	Rectum of cattle in feedlot	n.a.	Mercer et al., 2015	Mercer et al., 2015	LEAJ00000000	n.a.
Cattle	Cat14	39-2014-C-13	n.a.	n.a.	2014	Cattle feces	Transport truck	n.a.	Stanford et al. 2016	Zhang et al., submitted to Microbiology Resource Announcements	JACXCT000000000	SRR12593964
Cattle	Cat15	43-2014-C-9	n.a.	n.a.	2014	Cattle feces	Transport truck	n.a.	Stanford et al. 2016	Zhang et al., submitted to Microbiology Resource Announcements	JACXCU000000000	SRR12593963
Cattle	Cat16	48-2014-C-10	n.a.	n.a.	2014	Cattle feces	Transport truck	n.a.	Stanford et al. 2016	Zhang et al., submitted to Microbiology Resource Announcements	JACXCV000000000	SRR12593962
Cattle	Cat17	05-2015-C-27	n.a.	n.a.	2015	Cattle feces	Transport truck	n.a.	Stanford et al. 2016	Zhang et al., submitted to Microbiology Resource Announcements	JACXCW000000000	SRR12593961
Cattle	Cat18	09-2015-C-28	n.a.	n.a.	2015	Cattle feces	Transport truck	n.a.	Stanford et al. 2016	Zhang et al., submitted to Microbiology Resource Announcements	JACXCX000000000	SRR12593960
Cattle	Cat19	15-2015-J-36	n.a.	n.a.	2015	Cattle feces	Transport truck	n.a.	Stanford et al. 2016	Zhang et al., submitted to Microbiology Resource Announcements	JACXCY000000000	SRR12593959
Cattle	Cat20	CO283	n.a.	n.a.	2014	Cattle feces	Rectum of cattle in feedlot	n.a.	Mercer et al., 2015	Mercer et al., 2015	LEAI00000000	n.a.
Cattle	Cat21	22-2015-J-46	n.a.	n.a.	2015	Cattle feces	Transport truck	n.a.	Stanford et al. 2016	Zhang et al., submitted to Microbiology Resource Announcements	JACXCZ000000000	SRR12593958
Cattle	Cat22	Pen 5 DIDS	n.a.	n.a.	2002	Cattle feces	Pen floor in feedlot	n.a.	Stanford et al. 2005	Zhang et al., submitted to Microbiology Resource Announcements	JACXDA000000000	SRR12593957
Cattle	Cat23	Pen 3 DIDS	n.a.	n.a.	2002	Cattle feces	Pen floor in feedlot	n.a.	Stanford et al. 2005	Zhang et al., submitted to Microbiology Resource Announcements	JACXDB000000000	SRR12593955
Cattle	Cat24	K9107F	n.a.	n.a.	2010	Cattle feces	Rectum of cattle in feedlot	n.a.	Munns et al., 2016	Munns et al., 2016	LHAQ00000000	n.a.
Cattle	Cat25	17-2015-C-20	n.a.	n.a.	2015	Cattle feces	Transport truck	n.a.	Stanford et al. 2005	Zhang et al., submitted to Microbiology Resource Announcements	JACXDC000000000	SRR12593954
Cattle	Cat26	Pen 7 DIDS	n.a.	n.a.	2003	Cattle feces	Pen floor in feedlot	n.a.	Stanford et al. 2005	Zhang et al., submitted to Microbiology Resource Announcements	JACXDD000000000	SRR12593953
Cattle	Cat27	Pen 6R-1 Vial 27	n.a.	n.a.	2004	Cattle feces	Rectum of cattle in feedlot	n.a.	Bach et al. 2006	Zhang et al., submitted to Microbiology Resource Announcements	JACXDE000000000	SRR12593888
Cattle	Cat28	Pen 11F-1 Vial 124	n.a.	n.a.	2004	Cattle feces	Rectum of cattle in feedlot	n.a.	Bach et al. 2006	Zhang et al., submitted to Microbiology Resource Announcements	JACXDF000000000	SRR12593887
Cattle	Cat29	Sample 2057 Day 1	n.a.	n.a.	2005	Cattle feces	Rectum of cattle in feedlot	n.a.	Stanford et al, unpublished data	Zhang et al., submitted to Microbiology Resource Announcements	JACXDG000000000	SRR12593886
Cattle	Cat30	Sample 6440 Day 10	n.a.	n.a.	2006	Cattle feces	Rectum of cattle in feedlot	n.a.	Stanford et al, unpublished data	Zhang et al., submitted to Microbiology Resource Announcements	JACXDH000000000	SRR12593885
Cattle	Cat31	K9-45F B30-D3	n.a.	n.a.	2007	Cattle feces	Rectum of cattle in feedlot	n.a.	Stephens et al. 2009	Zhang et al., submitted to Microbiology Resource Announcements	JACXDI000000000	SRR12593884
Cattle	Cat32	K9-155F B30-H5	n.a.	n.a.	2007	Cattle feces	Rectum of cattle in feedlot	n.a.	Stephens et al. 2009	Zhang et al., submitted to Microbiology Resource Announcements	JACXDJ000000000	SRR12593883
Cattle	Cat33	H6-125F B36-E4	n.a.	n.a.	2007	Cattle feces	Rectum of cattle in feedlot	n.a.	Stephens et al. 2009	Zhang et al., submitted to Microbiology Resource Announcements	JACXDK000000000	SRR12593882
Cattle	Cat34	K22-95F B49-H6	n.a.	n.a.	2007	Cattle feces	Rectum of cattle in feedlot	n.a.	Stephens et al. 2009	Zhang et al., submitted to Microbiology Resource Announcements	JACXDL000000000	SRR12593880
Cattle	Cat35	40-9P	n.a.	n.a.	2011	Cattle feces	Pen floor in feedlot	n.a.	Stanford et al. 2013	Zhang et al., submitted to Microbiology Resource Announcements	JACXDM000000000	SRR12593879
Cattle	Cat36	53-21P	n.a.	n.a.	2011	Cattle feces	Pen floor in feedlot	n.a.	Stanford et al. 2013	Zhang et al., submitted to Microbiology Resource Announcements	JACXDN000000000	SRR12593878
Cattle	Cat37	28-116F	n.a.	n.a.	2011	Cattle feces	Rectum of cattle in feedlot	n.a.	Stanford et al. 2014	Zhang et al., submitted to Microbiology Resource Announcements	JACXDO000000000	SRR12593877
Cattle	Cat38	28-606F	n.a.	n.a.	2011	Cattle feces	Rectum of cattle in feedlot	n.a.	Stanford et al. 2014	Zhang et al., submitted to Microbiology Resource Announcements	JACXDP000000000	SRR12593876
Cattle	Cat39	28-864F	n.a.	n.a.	2011	Cattle feces	Rectum of cattle in feedlot	n.a.	Stanford et al. 2014	Zhang et al., submitted to Microbiology Resource Announcements	JACXDQ000000000	SRR12593875
Cattle	Cat40	SL-645F	n.a.	n.a.	2011	Cattle feces	Rectum of cattle in feedlot	n.a.	Stanford et al. 2014	Zhang et al., submitted to Microbiology Resource Announcements	JACXDR000000000	SRR12593874
Cattle	Cat41	SL-851H	n.a.	n.a.	2011	Cattle feces	Rectum of cattle in feedlot	n.a.	Stanford et al. 2014	Zhang et al., submitted to Microbiology Resource Announcements	JACXDS000000000	SRR12593873
Cattle	Cat42	219Jul8F	n.a.	n.a.	2011	Cattle feces	Rectum of cattle in feedlot	n.a.	Munns et al., 2016	Munns et al., 2016	LHAH00000000	n.a.
Cattle	Cat43	274Jul8F	n.a.	n.a.	2011	Cattle feces	Rectum of cattle in feedlot	n.a.	Munns et al., 2016	Munns et al., 2016	LHAI00000000	n.a.
Cattle	Cat44	287Jul8F	n.a.	n.a.	2011	Cattle feces	Rectum of cattle in feedlot	n.a.	Munns et al., 2016	Munns et al., 2016	LHAJ00000000	n.a.
Cattle	Cat45	299Jul8F	n.a.	n.a.	2011	Cattle feces	Rectum of cattle in feedlot	n.a.	Munns et al., 2016	Munns et al., 2016	LHAK00000000	n.a.
Cattle	Cat46	342Jul26F	n.a.	n.a.	2011	Cattle feces	Rectum of cattle in feedlot	n.a.	Munns et al., 2016	Munns et al., 2016	LHAL00000000	n.a.
Cattle	Cat47	H7-221F	n.a.	n.a.	2010	Cattle feces	Rectum of cattle in feedlot	n.a.	Munns et al., 2016	Munns et al., 2016	LHAM00000000	n.a.
Cattle	Cat48	K3-66F	n.a.	n.a.	2010	Cattle feces	Rectum of cattle in feedlot	n.a.	Munns et al., 2016	Munns et al., 2016	LHAN00000000	n.a.
Cattle	Cat49	K9-16F	n.a.	n.a.	2010	Cattle feces	Rectum of cattle in feedlot	n.a.	Munns et al., 2016	Munns et al., 2016	LHAO00000000	n.a.
Cattle	Cat50	K9-45F	n.a.	n.a.	2010	Cattle feces	Rectum of cattle in feedlot	n.a.	Munns et al., 2016	Munns et al., 2016	LHAP00000000	n.a.
Environment	Env01	S54579-1	n.a.	n.a.	2016	Raw pork	Retailer	Outbreak 2016	Culture collection of Alberta Agriculture and Forest	Zhang et al., submitted to Microbiology Resource Announcements	JACXDT000000000	SRR12593872
Environment	Env02	S69034-1	n.a.	n.a.	2018	Processed pork	Retailer	Outbreak 2018	Culture collection of Alberta Agriculture and Forest	Zhang et al., submitted to Microbiology Resource Announcements	JACXDU000000000	SRR12593871
Environment	Env03	s69007-3	n.a.	n.a.	2018	Processing environment sponge	Processing plant	Outbreak 2018	Culture collection of Alberta Agriculture and Forest	Zhang et al., submitted to Microbiology Resource Announcements	JACXDV000000000	SRR12593869
Environment	Env04	S69512-1	n.a.	n.a.	2018	Raw pork	Retailer	Outbreak 2018	Culture collection of Alberta Agriculture and Forest	Zhang et al., submitted to Microbiology Resource Announcements	JACXDW000000000	SRR12593952
Environment	Env05	S69512-3	n.a.	n.a.	2018	Raw pork	Retailer	Outbreak 2018	Culture collection of Alberta Agriculture and Forest	Zhang et al., submitted to Microbiology Resource Announcements	JACXDX000000000	SRR12593951
Environment	Env06	S61479-1	F8	PlantA	2017	Pig carcass swab (post evisceration)	Processing plant	n.a.	Essendoubi et al., 2020	Zhang et al., submitted to Microbiology Resource Announcements	JACXDY000000000	SRR12593950
Environment	Env07	s61859-3	F5	PlantB	2017	Pig carcass swab (post evisceration)	Processing plant	n.a.	Essendoubi et al., 2020	Zhang et al., submitted to Microbiology Resource Announcements	JACXDZ000000000	SRR12593949
Environment	Env08	S62616-2	F7	PlantC	2017	Pig carcass swab (post evisceration)	Processing plant	n.a.	Essendoubi et al., 2020	Zhang et al., submitted to Microbiology Resource Announcements	JACXEA000000000	SRR12593948
Environment	Env09	S63706-1	F3	PlantB	2017	Pig carcass swab (post evisceration)	Processing plant	n.a.	Essendoubi et al., 2020	Zhang et al., submitted to Microbiology Resource Announcements	JACXEB000000000	SRR12593947
Environment	Env10	S63706-2	F3	PlantB	2017	Pig carcass swab (post evisceration)	Processing plant	n.a.	Essendoubi et al., 2020	Zhang et al., submitted to Microbiology Resource Announcements	JACXEC000000000	SRR12593946
Environment	Env11	S63706-3	F6	PlantB	2017	Pig carcass swab (post evisceration)	Processing plant	n.a.	Essendoubi et al., 2020	Zhang et al., submitted to Microbiology Resource Announcements	JACXED000000000	SRR12593945
Environment	Env12	s66312-5	F1	PlantD	2017	Pig carcass swab (post evisceration)	Processing plant	n.a.	Essendoubi et al., 2020	Zhang et al., submitted to Microbiology Resource Announcements	JACXEE000000000	SRR12593944
Environment	Env13	s66312-7	F1	PlantD	2017	Pig carcass swab (post evisceration)	Processing plant	n.a.	Essendoubi et al., 2020	Zhang et al., submitted to Microbiology Resource Announcements	JACXEF000000000	SRR12593942
Environment	Env14	s66312-8	F1	PlantD	2017	Pig carcass swab (post evisceration)	Processing plant	n.a.	Essendoubi et al., 2020	Zhang et al., submitted to Microbiology Resource Announcements	JACXEG000000000	SRR12593941
Environment	Env15	S44502-10	n.a.	n.a.	2014	Processing environment sponge	Retailer	Outbreak 2014	Culture collection of Alberta Agriculture and Forest	Zhang et al., submitted to Microbiology Resource Announcements	JACXEH000000000	SRR12593940
Environment	Env16	s69641-1	F9	n.a.	2018	Mouse feces	Farm	n.a.	Culture collection of Alberta Agriculture and Forest	Zhang et al., submitted to Microbiology Resource Announcements	JACXEI000000000	SRR12593939
Environment	Env17	32J	F11	n.a.	2018	Pig feces	Farm	n.a.	Reuter et al., unpublished data	Zhang et al., submitted to Microbiology Resource Announcements	JACXEJ000000000	SRR12593938
Environment	Env18	37B	F11	n.a.	2018	Pig feces	Farm	n.a.	Reuter et al., unpublished data	Zhang et al., submitted to Microbiology Resource Announcements	JACXEK000000000	SRR12593937
Environment	Env19	60A	F11	n.a.	2018	Pig feces	Farm	n.a.	Reuter et al., unpublished data	Zhang et al., submitted to Microbiology Resource Announcements	JACXEL000000000	SRR12593936
Environment	Env20	91A	F10	n.a.	2018	Pig feces	Farm	n.a.	Reuter et al., unpublished data	Zhang et al., submitted to Microbiology Resource Announcements	JACXEM000000000	SRR12593935
Environment	Env21	24A	F1	n.a.	2018	Manure	Farm	n.a.	Reuter et al., unpublished data	Zhang et al., submitted to Microbiology Resource Announcements	JACXEN000000000	SRR12593934
Environment	Env22	29C	F1	n.a.	2018	Water	Farm	n.a.	Reuter et al., unpublished data	Zhang et al., submitted to Microbiology Resource Announcements	JACXEO000000000	SRR12593933
Environment	Env23	36A	F1	n.a.	2018	Pig feces	Farm	n.a.	Reuter et al., unpublished data	Zhang et al., submitted to Microbiology Resource Announcements	JACXEP000000000	SRR12593911
Environment	Env24	301C-A	F7	n.a.	2018	Pig feces	Farm	n.a.	Reuter et al., unpublished data	Zhang et al., submitted to Microbiology Resource Announcements	JACXEQ000000000	SRR12593910
Environment	Env25	8D	F10	n.a.	2018	Pig feces	Farm	n.a.	Reuter et al., unpublished data	Zhang et al., submitted to Microbiology Resource Announcements	JACXER000000000	SRR12593909
Environment	Env26	14-6364	n.a.	n.a.	2014	Pork	n.a.	Outbreak 2014	Berenger et al., 2015	Berenger et al., 2015	n.a.	SRR3040702
Environment	Env27	14-6539	n.a.	n.a.	2014	Pork	n.a.	Outbreak 2014	Berenger et al., 2015	Berenger et al., 2015	n.a.	SRR3040711
Environment	Env28	14-6540	n.a.	n.a.	2014	Pork	n.a.	Outbreak 2014	Berenger et al., 2015	Berenger et al., 2015	n.a.	SRR3040712
Environment	Env29	14-6549	n.a.	n.a.	2014	Pork	n.a.	Outbreak 2014	Berenger et al., 2015	Berenger et al., 2015	n.a.	SRR3040720
Environment	Env30	14-7569	n.a.	n.a.	2014	Pork	n.a.	Outbreak 2014	Berenger et al., 2015	Berenger et al., 2015	n.a.	SRR3040727
Pig	Pig01	s61248-3	F1	PlantD	2017	Pig cecal content	Processing plant	n.a.	Essendoubi et al., 2020	Zhang et al., submitted to Microbiology Resource Announcements	JACXES000000000	SRR12593908
Pig	Pig02	s61248-4	F1	PlantD	2017	Pig cecal content	Processing plant	n.a.	Essendoubi et al., 2020	Zhang et al., submitted to Microbiology Resource Announcements	JACXET000000000	SRR12593907
Pig	Pig03	s61447-4	F2	PlantE	2017	Pig cecal content	Processing plant	n.a.	Essendoubi et al., 2020	Zhang et al., submitted to Microbiology Resource Announcements	JACXEU000000000	SRR12593906
Pig	Pig04	S61859-4	F3	PlantB	2017	Pig cecal content	Processing plant	n.a.	Essendoubi et al., 2020	Zhang et al., submitted to Microbiology Resource Announcements	JACXEV000000000	SRR12593905
Pig	Pig05	s62616-13	F4	PlantC	2017	Pig cecal content	Processing plant	n.a.	Essendoubi et al., 2020	Zhang et al., submitted to Microbiology Resource Announcements	JACXEW000000000	SRR12593904
Pig	Pig06	s64468-5	F1	PlantD	2017	Pig cecal content	Processing plant	n.a.	Essendoubi et al., 2020	Zhang et al., submitted to Microbiology Resource Announcements	JACXEX000000000	SRR12593903
Pig	Pig07	s66312-12	F1	PlantD	2017	Pig cecal content	Processing plant	n.a.	Essendoubi et al., 2020	Zhang et al., submitted to Microbiology Resource Announcements	JACXEY000000000	SRR12593902
Pig	Pig08	s69495-5	F9	n.a.	2018	Pig feces	Farm	n.a.	Keenliside et al., unpublished data	Zhang et al., submitted to Microbiology Resource Announcements	JACXEZ000000000	SRR12593900
Pig	Pig09	s69495-7	F9	n.a.	2018	Pig feces	Farm	n.a.	Keenliside et al., unpublished data	Zhang et al., submitted to Microbiology Resource Announcements	JACXFA000000000	SRR12593899
Pig	Pig10	s69495-8	F9	n.a.	2018	Pig feces	Farm	n.a.	Keenliside et al., unpublished data	Zhang et al., submitted to Microbiology Resource Announcements	JACXFB000000000	SRR12593898
Pig	Pig11	s69495-13	F9	n.a.	2018	Pig feces	Farm	n.a.	Keenliside et al., unpublished data	Zhang et al., submitted to Microbiology Resource Announcements	JACXFC000000000	SRR12593897
Pig	Pig12	s69559-9	F9	n.a.	2018	Pig feces	Farm	n.a.	Keenliside et al., unpublished data	Zhang et al., submitted to Microbiology Resource Announcements	JACXFD000000000	SRR12593896
Pig	Pig13	s69559-10	F9	n.a.	2018	Pig feces	Farm	n.a.	Keenliside et al., unpublished data	Zhang et al., submitted to Microbiology Resource Announcements	JACXFE000000000	SRR12593895
Pig	Pig14	s69559-11	F9	n.a.	2018	Pig feces	Farm	n.a.	Keenliside et al., unpublished data	Zhang et al., submitted to Microbiology Resource Announcements	JACXFF000000000	SRR12593894
Pig	Pig15	s69559-12	F9	n.a.	2018	Pig feces	Farm	n.a.	Keenliside et al., unpublished data	Zhang et al., submitted to Microbiology Resource Announcements	JACXFG000000000	SRR12593893
Pig	Pig16	s69559-14	F9	n.a.	2018	Pig feces	Farm	n.a.	Keenliside et al., unpublished data	Zhang et al., submitted to Microbiology Resource Announcements	JACXFH000000000	SRR12593932
Pig	Pig17	s69559-16	F9	n.a.	2018	Pig feces	Farm	n.a.	Keenliside et al., unpublished data	Zhang et al., submitted to Microbiology Resource Announcements	JACXFI000000000	SRR12593931
Pig	Pig18	s69559-18	F9	n.a.	2018	Pig feces	Farm	n.a.	Keenliside et al., unpublished data	Zhang et al., submitted to Microbiology Resource Announcements	JACXFJ000000000	SRR12593929
Pig	Pig19	s69559-20	F9	n.a.	2018	Pig feces	Farm	n.a.	Keenliside et al., unpublished data	Zhang et al., submitted to Microbiology Resource Announcements	JACXFK000000000	SRR12593928
Pig	Pig20	s70964-8	F9	n.a.	2018	Pig feces	Farm	n.a.	Keenliside et al., unpublished data	Zhang et al., submitted to Microbiology Resource Announcements	JACXFL000000000	SRR12593927
Pig	Pig21	s70964-11	F9	n.a.	2018	Pig feces	Farm	n.a.	Keenliside et al., unpublished data	Zhang et al., submitted to Microbiology Resource Announcements	JACXFM000000000	SRR12593926
Pig	Pig22	s71898-6	F9	n.a.	2018	Pig feces	Farm	n.a.	Keenliside et al., unpublished data	Zhang et al., submitted to Microbiology Resource Announcements	JACXFN000000000	SRR12593925
Pig	Pig23	s71898-18	F9	n.a.	2018	Pig feces	Farm	n.a.	Keenliside et al., unpublished data	Zhang et al., submitted to Microbiology Resource Announcements	JACXFO000000000	SRR12593924
Pig	Pig24	s72547-11	F9	n.a.	2018	Pig feces	Farm	n.a.	Keenliside et al., unpublished data	Zhang et al., submitted to Microbiology Resource Announcements	JACXFP000000000	SRR12593923
Pig	Pig25	s72547-18	F9	n.a.	2018	Pig feces	Farm	n.a.	Keenliside et al., unpublished data	Zhang et al., submitted to Microbiology Resource Announcements	JACXFQ000000000	SRR12593922
Pig	Pig26	s72547-19	F9	n.a.	2018	Pig feces	Farm	n.a.	Keenliside et al., unpublished data	Zhang et al., submitted to Microbiology Resource Announcements	JACXFR000000000	SRR12593921
Pig	Pig27	s72547-22	F9	n.a.	2018	Pig feces	Farm	n.a.	Keenliside et al., unpublished data	Zhang et al., submitted to Microbiology Resource Announcements	JACXFS000000000	SRR12593920
Pig	Pig28	s72085-21	F1	n.a.	2018	Pig feces	Farm	n.a.	Keenliside et al., unpublished data	Zhang et al., submitted to Microbiology Resource Announcements	JACXFT000000000	SRR12593918
Pig	Pig29	s72085-28	F1	n.a.	2018	Pig feces	Farm	n.a.	Keenliside et al., unpublished data	Zhang et al., submitted to Microbiology Resource Announcements	JACXFU000000000	SRR12593917
Pig	Pig30	s72085-29	F1	n.a.	2018	Pig feces	Farm	n.a.	Keenliside et al., unpublished data	Zhang et al., submitted to Microbiology Resource Announcements	JACXFV000000000	SRR12593916
Pig	Pig31	s72085-31	F1	n.a.	2018	Pig feces	Farm	n.a.	Keenliside et al., unpublished data	Zhang et al., submitted to Microbiology Resource Announcements	JACXFW000000000	SRR12593915
Pig	Pig32	s72085-32	F1	n.a.	2018	Pig feces	Farm	n.a.	Keenliside et al., unpublished data	Zhang et al., submitted to Microbiology Resource Announcements	JACXFX000000000	SRR12593914
Pig	Pig33	s73015-8	F9	n.a.	2018	Pig feces	Farm	n.a.	Keenliside et al., unpublished data	Zhang et al., submitted to Microbiology Resource Announcements	JACXFY000000000	SRR12593913
Pig	Pig34	s73015-12	F9	n.a.	2018	Pig feces	Farm	n.a.	Keenliside et al., unpublished data	Zhang et al., submitted to Microbiology Resource Announcements	JACXFZ000000000	SRR12593892
Pig	Pig35	s73015-15	F9	n.a.	2018	Pig feces	Farm	n.a.	Keenliside et al., unpublished data	Zhang et al., submitted to Microbiology Resource Announcements	JACXGA000000000	SRR12593891
Pig	Pig36	s73015-16	F9	n.a.	2018	Pig feces	Farm	n.a.	Keenliside et al., unpublished data	Zhang et al., submitted to Microbiology Resource Announcements	JACXGB000000000	SRR12593890
Pig	Pig37	s73129-21	F4	n.a.	2018	Pig feces	Farm	n.a.	Keenliside et al., unpublished data	Zhang et al., submitted to Microbiology Resource Announcements	JACXGC000000000	SRR12593889
Pig	Pig38	s73129-25	F4	n.a.	2018	Pig feces	Farm	n.a.	Keenliside et al., unpublished data	Zhang et al., submitted to Microbiology Resource Announcements	JACXGD000000000	SRR12593969
Pig	Pig39	s73129-27	F4	n.a.	2018	Pig feces	Farm	n.a.	Keenliside et al., unpublished data	Zhang et al., submitted to Microbiology Resource Announcements	JACXGE000000000	SRR12593968
Pig	Pig40	s74014-31	F7	n.a.	2018	Pig feces	Farm	n.a.	Keenliside et al., unpublished data	Zhang et al., submitted to Microbiology Resource Announcements	JACXGF000000000	SRR12593967
Pig	Pig41	s74014-38	F7	n.a.	2018	Pig feces	Farm	n.a.	Keenliside et al., unpublished data	Zhang et al., submitted to Microbiology Resource Announcements	JACXGG000000000	SRR12593966
Notes:
n.a., not applicable or not available

## Sheet: Table_S2
Table S2. The pairwise core SNP distance of 121 O157:H7 genomes included in this study (a mirrored table).
		Group 1	Group 1	Group 1	Group 1	Group 1	Group 1	Group 1	Group 1	Group 1	Group 1	Group 1	Group 1	Group 1	Group 1	Group 1										Group 2	Group 2	Group 2	Group 2	Group 2								Group 3	Group 3	Group 3								Group 4	Group 4
		Pig28	Pig29	Pig30	Env22	Pig32	Pig31	Env23	Env21	Pig06	Pig07	Env13	Env12	Env14	Pig02	Pig01	Cat18	Cat07	Cat50	Cat31	Cat15	Cat24	Cat32	Cat48	Cat06	Env09	Env10	Env07	Env11	Pig04	Cat11	Cat05	Cat40	Cat17	Cat41	Cat37	Cat14	Pig41	Pig40	Env24	Cat21	Env18	Cat34	Cat33	Cat49	Cat38	Cat39	Pig16	Env05
Group 1	Pig28	0	2	3	2	3	2	6	7	7	6	6	6	7	7	7	28	27	29	29	41	29	38	40	51	104	104	103	103	98	62	64	61	68	57	55	54	86	86	85	72	82	69	66	75	83	81	105	106
Group 1	Pig29	2	0	3	2	3	2	6	7	7	6	6	6	7	7	7	28	27	29	29	41	29	38	40	51	104	104	103	103	98	62	64	61	68	57	55	54	86	86	85	72	82	69	66	75	83	81	105	106
Group 1	Pig30	3	3	0	1	2	1	5	6	6	5	5	5	6	6	6	27	26	28	28	40	28	37	39	50	103	103	102	102	97	61	63	60	67	56	54	53	85	85	84	71	81	68	65	74	82	80	104	105
Group 1	Env22	2	2	1	0	1	0	4	5	5	4	4	4	5	5	5	26	25	27	27	39	27	36	38	49	102	102	101	101	96	60	62	59	66	55	53	52	84	84	83	70	80	67	64	73	81	79	103	104
Group 1	Pig32	3	3	2	1	0	1	5	6	6	5	5	5	6	6	6	27	26	28	28	40	28	37	39	50	103	103	102	102	97	61	63	60	67	56	54	53	85	85	84	71	81	68	65	74	82	80	104	105
Group 1	Pig31	2	2	1	0	1	0	4	5	5	4	4	4	5	5	5	26	25	27	27	39	27	36	38	49	102	102	101	101	96	60	62	59	66	55	53	52	84	84	83	70	80	67	64	73	81	79	103	104
Group 1	Env23	6	6	5	4	5	4	0	3	5	4	4	4	5	5	5	26	25	27	27	39	27	36	38	49	102	102	101	101	96	60	62	59	66	55	53	52	84	84	83	70	80	67	64	73	81	79	103	104
Group 1	Env21	7	7	6	5	6	5	3	0	6	5	5	5	6	6	6	27	26	28	28	40	28	37	39	50	103	103	102	102	97	61	63	60	67	56	54	53	85	85	84	71	81	68	65	74	82	80	104	105
Group 1	Pig06	7	7	6	5	6	5	5	6	0	5	5	5	6	6	6	27	26	28	28	40	28	37	39	50	103	103	102	102	97	61	63	60	67	56	54	53	85	85	84	71	81	68	65	74	82	80	104	105
Group 1	Pig07	6	6	5	4	5	4	4	5	5	0	0	0	1	5	5	26	25	27	27	39	27	36	38	49	102	102	101	101	96	60	62	59	66	55	53	52	84	84	83	70	80	67	64	73	81	79	103	104
Group 1	Env13	6	6	5	4	5	4	4	5	5	0	0	0	1	5	5	26	25	27	27	39	27	36	38	49	102	102	101	101	96	60	62	59	66	55	53	52	84	84	83	70	80	67	64	73	81	79	103	104
Group 1	Env12	6	6	5	4	5	4	4	5	5	0	0	0	1	5	5	26	25	27	27	39	27	36	38	49	102	102	101	101	96	60	62	59	66	55	53	52	84	84	83	70	80	67	64	73	81	79	103	104
Group 1	Env14	7	7	6	5	6	5	5	6	6	1	1	1	0	6	6	27	26	28	28	40	28	37	39	50	103	103	102	102	97	61	63	60	67	56	54	53	85	85	84	71	81	68	65	74	82	80	104	105
Group 1	Pig02	7	7	6	5	6	5	5	6	6	5	5	5	6	0	0	21	20	22	22	34	22	31	33	44	97	97	96	96	91	55	57	54	61	50	48	47	79	79	78	65	75	62	59	68	76	76	98	99
Group 1	Pig01	7	7	6	5	6	5	5	6	6	5	5	5	6	0	0	21	20	22	22	34	22	31	33	44	97	97	96	96	91	55	57	54	61	50	48	47	79	79	78	65	75	62	59	68	76	76	98	99
	Cat18	28	28	27	26	27	26	26	27	27	26	26	26	27	21	21	0	5	15	15	27	15	24	26	37	90	90	89	89	84	48	50	47	54	43	41	40	74	72	71	58	68	55	52	61	69	69	91	92
	Cat07	27	27	26	25	26	25	25	26	26	25	25	25	26	20	20	5	0	14	14	26	14	23	25	36	89	89	88	88	83	47	49	46	53	42	40	39	73	71	70	57	67	54	51	60	68	68	90	91
	Cat50	29	29	28	27	28	27	27	28	28	27	27	27	28	22	22	15	14	0	0	14	2	11	13	24	77	77	76	76	71	35	37	34	41	30	28	27	61	59	58	45	55	42	39	48	56	56	78	79
	Cat31	29	29	28	27	28	27	27	28	28	27	27	27	28	22	22	15	14	0	0	14	2	11	13	24	77	77	76	76	71	35	37	34	41	30	28	27	61	59	58	45	55	42	39	48	56	56	78	79
	Cat15	41	41	40	39	40	39	39	40	40	39	39	39	40	34	34	27	26	14	14	0	14	23	25	36	89	89	88	88	83	47	49	46	53	42	40	39	73	71	70	57	67	54	51	60	68	68	90	91
	Cat24	29	29	28	27	28	27	27	28	28	27	27	27	28	22	22	15	14	2	2	14	0	11	13	24	77	77	76	76	71	35	37	34	41	30	28	27	61	59	58	45	55	42	39	48	56	56	78	79
	Cat32	38	38	37	36	37	36	36	37	37	36	36	36	37	31	31	24	23	11	11	23	11	0	10	25	80	80	79	79	74	38	40	37	44	33	31	30	64	62	61	48	58	45	42	51	59	59	81	82
	Cat48	40	40	39	38	39	38	38	39	39	38	38	38	39	33	33	26	25	13	13	25	13	10	0	27	82	82	81	81	76	40	42	39	46	35	33	32	66	64	63	50	60	47	44	53	61	61	83	84
	Cat06	51	51	50	49	50	49	49	50	50	49	49	49	50	44	44	37	36	24	24	36	24	25	27	0	93	93	92	92	87	51	53	50	57	46	44	43	77	75	74	61	71	58	55	64	72	72	94	95
Group 2	Env09	104	104	103	102	103	102	102	103	103	102	102	102	103	97	97	90	89	77	77	89	77	80	82	93	0	2	1	1	8	56	92	89	96	85	83	82	116	114	113	100	110	97	94	103	109	109	133	134
Group 2	Env10	104	104	103	102	103	102	102	103	103	102	102	102	103	97	97	90	89	77	77	89	77	80	82	93	2	0	1	1	8	56	92	89	96	85	83	82	116	114	113	100	110	97	94	103	109	109	133	134
Group 2	Env07	103	103	102	101	102	101	101	102	102	101	101	101	102	96	96	89	88	76	76	88	76	79	81	92	1	1	0	0	7	55	91	88	95	84	82	81	115	113	112	99	109	96	93	102	108	108	132	133
Group 2	Env11	103	103	102	101	102	101	101	102	102	101	101	101	102	96	96	89	88	76	76	88	76	79	81	92	1	1	0	0	7	55	91	88	95	84	82	81	115	113	112	99	109	96	93	102	108	108	132	133
Group 2	Pig04	98	98	97	96	97	96	96	97	97	96	96	96	97	91	91	84	83	71	71	83	71	74	76	87	8	8	7	7	0	50	86	83	90	79	77	76	110	108	107	94	104	91	88	97	103	103	127	128
	Cat11	62	62	61	60	61	60	60	61	61	60	60	60	61	55	55	48	47	35	35	47	35	38	40	51	56	56	55	55	50	0	50	47	54	43	41	38	74	72	71	58	68	55	52	61	69	69	91	92
	Cat05	64	64	63	62	63	62	62	63	63	62	62	62	63	57	57	50	49	37	37	49	37	40	42	53	92	92	91	91	86	50	0	17	24	45	43	42	76	74	73	60	70	57	54	63	71	71	93	94
	Cat40	61	61	60	59	60	59	59	60	60	59	59	59	60	54	54	47	46	34	34	46	34	37	39	50	89	89	88	88	83	47	17	0	21	42	40	39	73	71	70	57	67	54	51	60	68	68	90	91
	Cat17	68	68	67	66	67	66	66	67	67	66	66	66	67	61	61	54	53	41	41	53	41	44	46	57	96	96	95	95	90	54	24	21	0	49	47	46	80	78	77	64	74	61	58	67	75	75	97	98
	Cat41	57	57	56	55	56	55	55	56	56	55	55	55	56	50	50	43	42	30	30	42	30	33	35	46	85	85	84	84	79	43	45	42	49	0	4	31	69	67	66	53	63	50	47	56	64	64	86	87
	Cat37	55	55	54	53	54	53	53	54	54	53	53	53	54	48	48	41	40	28	28	40	28	31	33	44	83	83	82	82	77	41	43	40	47	4	0	29	67	65	64	51	61	48	45	54	62	62	84	85
	Cat14	54	54	53	52	53	52	52	53	53	52	52	52	53	47	47	40	39	27	27	39	27	30	32	43	82	82	81	81	76	38	42	39	46	31	29	0	66	64	63	50	60	47	44	53	61	61	83	84
Group 3	Pig41	86	86	85	84	85	84	84	85	85	84	84	84	85	79	79	74	73	61	61	73	61	64	66	77	116	116	115	115	110	74	76	73	80	69	67	66	0	12	11	26	36	39	36	47	85	85	107	108
Group 3	Pig40	86	86	85	84	85	84	84	85	85	84	84	84	85	79	79	72	71	59	59	71	59	62	64	75	114	114	113	113	108	72	74	71	78	67	65	64	12	0	9	24	34	37	34	45	83	83	105	106
Group 3	Env24	85	85	84	83	84	83	83	84	84	83	83	83	84	78	78	71	70	58	58	70	58	61	63	74	113	113	112	112	107	71	73	70	77	66	64	63	11	9	0	23	33	36	33	44	82	82	104	105
	Cat21	72	72	71	70	71	70	70	71	71	70	70	70	71	65	65	58	57	45	45	57	45	48	50	61	100	100	99	99	94	58	60	57	64	53	51	50	26	24	23	0	16	23	20	31	69	69	91	92
	Env18	82	82	81	80	81	80	80	81	81	80	80	80	81	75	75	68	67	55	55	67	55	58	60	71	110	110	109	109	104	68	70	67	74	63	61	60	36	34	33	16	0	33	30	41	79	79	101	102
	Cat34	69	69	68	67	68	67	67	68	68	67	67	67	68	62	62	55	54	42	42	54	42	45	47	58	97	97	96	96	91	55	57	54	61	50	48	47	39	37	36	23	33	0	17	28	66	66	88	89
	Cat33	66	66	65	64	65	64	64	65	65	64	64	64	65	59	59	52	51	39	39	51	39	42	44	55	94	94	93	93	88	52	54	51	58	47	45	44	36	34	33	20	30	17	0	25	63	63	85	86
	Cat49	75	75	74	73	74	73	73	74	74	73	73	73	74	68	68	61	60	48	48	60	48	51	53	64	103	103	102	102	97	61	63	60	67	56	54	53	47	45	44	31	41	28	25	0	72	72	94	95
	Cat38	83	83	82	81	82	81	81	82	82	81	81	81	82	76	76	69	68	56	56	68	56	59	61	72	109	109	108	108	103	69	71	68	75	64	62	61	85	83	82	69	79	66	63	72	0	2	98	99
	Cat39	81	81	80	79	80	79	79	80	80	79	79	79	80	76	76	69	68	56	56	68	56	59	61	72	109	109	108	108	103	69	71	68	75	64	62	61	85	83	82	69	79	66	63	72	2	0	98	99
Group 4	Pig16	105	105	104	103	104	103	103	104	104	103	103	103	104	98	98	91	90	78	78	90	78	81	83	94	133	133	132	132	127	91	93	90	97	86	84	83	107	105	104	91	101	88	85	94	98	98	0	3
Group 4	Env05	106	106	105	104	105	104	104	105	105	104	104	104	105	99	99	92	91	79	79	91	79	82	84	95	134	134	133	133	128	92	94	91	98	87	85	84	108	106	105	92	102	89	86	95	99	99	3	0
Group 4	Pig12	104	104	103	102	103	102	102	103	103	102	102	102	103	97	97	90	89	77	77	89	77	80	82	93	132	132	131	131	126	90	92	89	96	85	83	82	106	104	103	90	100	87	84	93	97	97	1	2
Group 4	Pig13	104	104	103	102	103	102	102	103	103	102	102	102	103	97	97	90	89	77	77	89	77	80	82	93	132	132	131	131	126	90	92	89	96	85	83	82	106	104	103	90	100	87	84	93	97	97	1	2
Group 4	Pig34	105	105	104	103	104	103	103	104	104	103	103	103	104	98	98	91	90	78	78	90	78	81	83	94	133	133	132	132	127	91	93	90	97	86	84	83	107	105	104	91	101	88	85	94	98	98	2	3
Group 4	Pig19	104	104	103	102	103	102	102	103	103	102	102	102	103	97	97	90	89	77	77	89	77	80	82	93	132	132	131	131	126	90	92	89	96	85	83	82	106	104	103	90	100	87	84	93	97	97	1	2
Group 4	Pig14	104	104	103	102	103	102	102	103	103	102	102	102	103	97	97	90	89	77	77	89	77	80	82	93	132	132	131	131	126	90	92	89	96	85	83	82	106	104	103	90	100	87	84	93	97	97	1	2
Group 4	Pig17	104	104	103	102	103	102	102	103	103	102	102	102	103	97	97	90	89	77	77	89	77	80	82	93	132	132	131	131	126	90	92	89	96	85	83	82	106	104	103	90	100	87	84	93	97	97	1	2
Group 4	Env02	104	104	103	102	103	102	102	103	103	102	102	102	103	97	97	90	89	77	77	89	77	80	82	93	132	132	131	131	126	90	92	89	96	85	83	82	106	104	103	90	100	87	84	93	97	97	1	2
Group 4	Pig25	112	112	111	110	111	110	110	111	111	110	110	110	111	105	105	98	97	85	85	97	85	88	90	101	140	140	139	139	134	98	100	97	104	93	91	90	114	112	111	98	108	95	92	101	105	105	9	10
Group 4	Pig27	112	112	111	110	111	110	110	111	111	110	110	110	111	105	105	98	97	85	85	97	85	88	90	101	140	140	139	139	134	98	100	97	104	93	91	90	114	112	111	98	108	95	92	101	105	105	9	10
Group 4	Pig15	106	106	105	104	105	104	104	105	105	104	104	104	105	99	99	92	91	79	79	91	79	82	84	95	134	134	133	133	128	92	94	91	98	87	85	84	108	106	105	92	102	89	86	95	99	99	3	4
Group 4	Env03	104	104	103	102	103	102	102	103	103	102	102	102	103	97	97	90	89	77	77	89	77	80	82	93	132	132	131	131	126	90	92	89	96	85	83	82	106	104	103	90	100	87	84	93	97	97	1	2
Group 4	Pig18	104	104	103	102	103	102	102	103	103	102	102	102	103	97	97	90	89	77	77	89	77	80	82	93	132	132	131	131	126	90	92	89	96	85	83	82	106	104	103	90	100	87	84	93	97	97	1	2
Group 4	Pig11	104	104	103	102	103	102	102	103	103	102	102	102	103	97	97	90	89	77	77	89	77	80	82	93	132	132	131	131	126	90	92	89	96	85	83	82	106	104	103	90	100	87	84	93	97	97	1	2
Group 4	Pig10	104	104	103	102	103	102	102	103	103	102	102	102	103	97	97	90	89	77	77	89	77	80	82	93	132	132	131	131	126	90	92	89	96	85	83	82	106	104	103	90	100	87	84	93	97	97	1	2
Group 4	Pig26	107	107	106	105	106	105	105	106	106	105	105	105	106	100	100	93	92	80	80	92	80	83	85	96	135	135	134	134	129	93	95	92	99	88	86	85	109	107	106	93	103	90	87	96	100	100	4	5
Group 4	Pig23	107	107	106	105	106	105	105	106	106	105	105	105	106	100	100	93	92	80	80	92	80	83	85	96	135	135	134	134	129	93	95	92	99	88	86	85	109	107	106	93	103	90	87	96	100	100	4	5
Group 4	Pig36	110	110	109	108	109	108	108	109	109	108	108	108	109	103	103	96	95	83	83	95	83	86	88	99	138	138	137	137	132	96	98	95	102	91	89	88	112	110	109	96	106	93	90	99	103	103	7	8
Group 4	Pig21	108	108	107	106	107	106	106	107	107	106	106	106	107	101	101	94	93	81	81	93	81	84	86	97	136	136	135	135	130	94	96	93	100	89	87	86	110	108	107	94	104	91	88	97	101	101	5	6
Group 4	Pig35	109	109	108	107	108	107	107	108	108	107	107	107	108	102	102	95	94	82	82	94	82	85	87	98	137	137	136	136	131	95	97	94	101	90	88	87	111	109	108	95	105	92	89	98	102	102	6	7
Group 4	Pig24	109	109	108	107	108	107	107	108	108	107	107	107	108	102	102	95	94	82	82	94	82	85	87	98	137	137	136	136	131	95	97	94	101	90	88	87	111	109	108	95	105	92	89	98	102	102	6	7
Group 4	Pig33	105	105	104	103	104	103	103	104	104	103	103	103	104	98	98	91	90	78	78	90	78	81	83	94	133	133	132	132	127	91	93	90	97	86	84	83	107	105	104	91	101	88	85	94	98	98	2	3
Group 4	Pig22	105	105	104	103	104	103	103	104	104	103	103	103	104	98	98	91	90	78	78	90	78	81	83	94	133	133	132	132	127	91	93	90	97	86	84	83	107	105	104	91	101	88	85	94	98	98	2	3
Group 4	Pig09	106	106	105	104	105	104	104	105	105	104	104	104	105	99	99	92	91	79	79	91	79	82	84	95	134	134	133	133	128	92	94	91	98	87	85	84	108	106	105	92	102	89	86	95	99	99	3	4
Group 4	Pig08	105	105	104	103	104	103	103	104	104	103	103	103	104	98	98	91	90	78	78	90	78	81	83	94	133	133	132	132	127	91	93	90	97	86	84	83	107	105	104	91	101	88	85	94	98	98	2	3
Group 4	Pig20	106	106	105	104	105	104	104	105	105	104	104	104	105	99	99	92	91	79	79	91	79	82	84	95	134	134	133	133	128	92	94	91	98	87	85	84	108	106	105	92	102	89	86	95	99	99	3	4
Group 4	Env16	106	106	105	104	105	104	104	105	105	104	104	104	105	99	99	92	91	79	79	91	79	82	84	95	134	134	133	133	128	92	94	91	98	87	85	84	108	106	105	92	102	89	86	95	99	99	3	4
Group 4	Env04	105	105	104	103	104	103	103	104	104	103	103	103	104	98	98	91	90	78	78	90	78	81	83	94	133	133	132	132	127	91	93	90	97	86	84	83	107	105	104	91	101	88	85	94	98	98	2	3
Group 4	Env01	108	108	107	106	107	106	106	107	107	106	106	106	107	101	101	94	93	81	81	93	81	84	86	97	136	136	135	135	130	94	96	93	100	89	87	86	110	108	107	94	104	91	88	97	101	101	39	40
	Cat12	102	102	101	100	101	100	100	101	101	100	100	100	101	95	95	88	87	75	75	87	75	78	80	91	130	130	129	129	124	88	90	87	94	83	81	80	104	102	101	88	98	85	82	91	95	95	63	64
	Cat35	85	85	84	83	84	83	83	84	84	83	83	83	84	78	78	71	70	58	58	70	58	61	63	74	113	113	112	112	107	71	73	70	77	66	64	63	87	85	84	71	81	68	65	74	78	78	46	47
	Cat25	92	92	91	90	91	90	90	91	91	90	90	90	91	85	85	78	77	65	65	77	65	68	70	81	120	120	119	119	114	78	80	77	84	73	71	70	94	92	91	78	88	75	72	81	85	85	53	54
	Cat29	72	72	71	70	71	70	70	71	71	70	70	70	71	65	65	58	57	45	45	57	45	48	50	61	100	100	99	99	94	58	60	57	64	53	51	50	74	72	71	58	68	55	52	61	65	65	73	74
	Cat22	86	86	85	84	85	84	84	85	85	84	84	84	85	79	79	72	71	59	59	71	59	62	64	75	114	114	113	113	108	72	74	71	78	67	65	64	88	86	85	72	82	69	66	75	79	79	87	88
	Cat23	86	86	85	84	85	84	84	85	85	84	84	84	85	79	79	72	71	59	59	71	59	62	64	75	114	114	113	113	108	72	74	71	78	67	65	64	88	86	85	72	82	69	66	75	79	79	87	88
	Cat47	75	75	74	73	74	73	73	74	74	73	73	73	74	68	68	61	60	48	48	60	48	51	53	64	103	103	102	102	97	61	63	60	67	56	54	53	77	75	74	61	71	58	55	64	68	68	76	77
	Cat02	727	727	726	725	726	725	725	726	726	725	725	725	726	720	720	713	712	700	700	712	700	703	705	716	755	755	754	754	749	713	715	712	719	708	706	705	729	727	726	713	723	710	707	716	719	719	728	729
	Cat03	726	726	725	724	725	724	724	725	725	724	724	724	725	719	719	712	711	699	699	711	699	702	704	715	754	754	753	753	748	712	714	711	718	707	705	704	728	726	725	712	722	709	706	715	718	718	727	728
	Cat04	722	722	721	720	721	720	720	721	721	720	720	720	721	715	715	708	707	695	695	707	695	698	700	711	750	750	749	749	744	708	710	707	714	703	701	700	724	722	721	708	718	705	702	711	714	714	723	724
	Cat46	678	678	677	676	677	676	676	677	677	676	676	676	677	671	671	664	663	651	651	663	651	654	656	667	706	706	705	705	700	664	666	663	670	659	657	656	680	678	677	664	674	661	658	667	670	670	677	678
	Cat13	418	418	417	416	417	416	416	417	417	416	416	416	417	411	411	404	403	391	391	403	391	394	396	407	446	446	445	445	440	404	406	403	410	399	397	396	420	418	417	404	414	401	398	407	411	411	419	420
	Cat20	146	146	145	144	145	144	144	145	145	144	144	144	145	139	139	132	131	119	119	131	119	122	124	135	174	174	173	173	168	132	134	129	138	127	125	124	148	146	145	132	142	129	126	135	139	139	147	148
	Cat42	103	103	102	101	102	101	101	102	102	101	101	101	102	96	96	89	88	76	76	88	76	79	81	92	131	131	130	130	125	89	91	88	95	84	82	81	105	103	102	89	99	86	83	92	96	96	104	105
	Cat43	103	103	102	101	102	101	101	102	102	101	101	101	102	96	96	89	88	76	76	88	76	79	81	92	131	131	130	130	125	89	91	88	95	84	82	81	105	103	102	89	99	86	83	92	96	96	104	105
	Cat45	103	103	102	101	102	101	101	102	102	101	101	101	102	96	96	89	88	76	76	88	76	79	81	92	131	131	130	130	125	89	91	88	95	84	82	81	105	103	102	89	99	86	83	92	96	96	104	105
	Cat44	103	103	102	101	102	101	101	102	102	101	101	101	102	96	96	89	88	76	76	88	76	79	81	92	131	131	130	130	125	89	91	88	95	84	82	81	105	103	102	89	99	86	83	92	96	96	104	105
	Env06	110	110	109	108	109	108	108	109	109	108	108	108	109	103	103	96	95	83	83	95	83	86	88	99	138	138	137	137	132	96	98	95	102	91	89	88	112	110	109	96	106	93	90	99	103	103	111	112
	Cat27	83	83	82	81	82	81	81	82	82	81	81	81	82	76	76	69	68	56	56	68	56	59	61	72	111	111	110	110	105	69	71	68	75	64	62	61	85	83	82	69	79	66	63	72	76	76	84	85
	Cat28	84	84	83	82	83	82	82	83	83	82	82	82	83	77	77	70	69	57	57	69	57	60	62	73	112	112	111	111	106	70	72	69	76	65	63	62	86	84	83	70	80	67	64	73	77	77	85	86
	Cat26	90	90	89	88	89	88	88	89	89	88	88	88	89	83	83	76	75	63	63	75	63	66	68	79	118	118	117	117	112	76	76	73	80	71	69	68	92	90	89	76	86	73	70	79	83	83	91	92
	Cat30	88	88	87	86	87	86	86	87	87	86	86	86	87	81	81	74	73	61	61	73	61	64	66	77	116	116	115	115	110	74	76	73	80	69	67	66	90	88	87	74	84	71	68	77	81	81	89	90
	Cat09	77	77	76	75	76	75	75	76	76	75	75	75	76	70	70	63	62	50	50	62	50	53	55	66	105	105	104	104	99	63	65	62	69	58	56	55	79	77	76	63	73	60	57	66	70	70	78	79
	Cat10	77	77	76	75	76	75	75	76	76	75	75	75	76	70	70	63	62	50	50	62	50	53	55	66	105	105	104	104	99	63	65	62	69	58	56	55	79	77	76	63	73	60	57	66	70	70	78	79
	Cat36	119	119	118	117	118	117	117	118	118	117	117	117	118	112	112	105	104	92	92	104	92	95	97	108	147	147	146	146	139	105	107	104	111	100	98	97	121	119	118	105	115	102	99	108	112	112	120	121
Group 5	Pig39	111	111	110	109	110	109	109	110	110	109	109	109	110	104	104	97	96	84	84	96	84	87	89	100	139	139	138	138	133	97	99	96	103	92	90	89	113	111	110	97	107	94	91	100	104	104	112	113
Group 5	Pig38	114	114	113	112	113	112	112	113	113	112	112	112	113	107	107	100	99	87	87	99	87	90	92	103	142	142	141	141	136	100	102	99	106	95	93	92	116	114	113	100	110	97	94	103	107	107	115	116
Group 5	Pig37	113	113	112	111	112	111	111	112	112	111	111	111	112	106	106	99	98	86	86	98	86	89	91	102	141	141	140	140	135	99	101	98	105	94	92	91	115	113	112	99	109	96	93	102	106	106	114	115
Group 5	Env19	115	115	114	113	114	113	113	114	114	113	113	113	114	108	108	101	100	88	88	100	88	91	93	104	143	143	142	142	137	101	103	100	107	96	94	93	117	115	114	101	111	98	95	104	108	108	116	117
Group 5	Env17	115	115	114	113	114	113	113	114	114	113	113	113	114	108	108	101	100	88	88	100	88	91	93	104	143	143	142	142	137	101	103	100	107	96	94	93	117	115	114	101	111	98	95	104	108	108	116	117
Group 5	Pig05	107	107	106	105	106	105	105	106	106	105	105	105	106	100	100	93	92	80	80	92	80	83	85	96	135	135	134	134	129	93	95	92	99	88	86	85	109	107	106	93	103	90	87	96	100	100	108	109
Group 5	Env08	106	106	105	104	105	104	104	105	105	104	104	104	105	99	99	92	91	79	79	91	79	82	84	95	134	134	133	133	128	92	94	91	98	87	85	84	108	106	105	92	102	89	86	95	99	99	107	108
	Cat08	105	105	104	103	104	103	103	104	104	103	103	103	104	98	98	91	90	78	78	90	78	81	83	94	133	133	132	132	127	91	93	90	97	86	84	83	107	105	104	91	101	88	85	94	98	98	106	107
Group 6	Env29	130	130	129	128	129	128	128	129	129	128	128	128	129	123	123	116	115	103	103	115	103	106	108	119	158	158	157	157	152	116	118	115	122	111	109	108	132	130	129	116	126	113	110	119	123	123	131	132
Group 6	Env26	131	131	130	129	130	129	129	130	130	129	129	129	130	124	124	117	116	104	104	116	104	107	109	120	159	159	158	158	153	117	119	116	123	112	110	109	133	131	130	117	127	114	111	120	124	124	132	133
Group 6	Env28	130	130	129	128	129	128	128	129	129	128	128	128	129	123	123	116	115	103	103	115	103	106	108	119	158	158	157	157	152	116	118	115	122	111	109	108	132	130	129	116	126	113	110	119	123	123	131	132
Group 6	Env30	130	130	129	128	129	128	128	129	129	128	128	128	129	123	123	116	115	103	103	115	103	106	108	119	158	158	157	157	152	116	118	115	122	111	109	108	132	130	129	116	126	113	110	119	123	123	131	132
Group 6	Env27	128	128	127	126	127	126	126	127	127	126	126	126	127	121	121	114	113	101	101	113	101	104	106	117	156	156	155	155	150	114	116	113	120	109	107	106	130	128	127	114	124	111	108	117	121	121	129	130
Group 6	Env15	131	131	130	129	130	129	129	130	130	129	129	129	130	124	124	117	116	104	104	116	104	107	109	120	159	159	158	158	153	117	119	116	123	112	110	109	133	131	130	117	127	114	111	120	124	124	132	133
Group 7	Env20	155	155	154	153	154	153	153	154	154	153	153	153	154	148	148	141	140	128	128	140	128	131	133	144	183	183	182	182	177	141	143	140	147	136	134	133	157	155	154	141	151	138	135	144	148	148	156	157
Group 7	Env25	153	153	152	151	152	151	151	152	152	151	151	151	152	146	146	139	138	126	126	138	126	129	131	142	181	181	180	180	175	139	141	138	145	134	132	131	155	153	152	139	149	136	133	142	146	146	154	155
	Cat01	121	121	120	119	120	119	119	120	120	119	119	119	120	114	114	107	106	94	94	106	94	97	99	110	149	149	148	148	143	107	109	106	113	102	100	99	123	121	120	107	117	104	101	110	114	114	122	123
	Pig03	125	125	124	123	124	123	123	124	124	123	123	123	124	118	118	111	110	98	98	110	98	101	103	114	153	153	152	152	147	111	113	110	117	106	104	103	127	125	124	111	121	108	105	114	118	118	126	127
	Cat16	122	122	121	120	121	120	120	121	121	120	120	120	121	115	115	108	107	95	95	107	95	98	100	111	150	150	149	149	144	108	110	107	114	103	101	100	124	122	121	108	118	105	102	111	115	115	123	124
	Cat19	115	115	114	113	114	113	113	114	114	113	113	113	114	108	108	101	100	88	88	100	88	91	93	104	143	143	142	142	137	101	103	100	107	96	94	93	117	115	114	101	111	98	95	104	108	108	116	117
	Reference (EDL933)	131	131	130	129	130	129	129	130	130	129	129	129	130	124	124	117	116	104	104	116	104	107	109	120	159	159	158	158	153	117	119	114	123	112	110	109	133	131	130	117	127	114	111	120	124	124	132	133
	Notes:
	1. The isolates are ordered accoridng to the core SNP tree (Fig. 3)
	2. The phylogenetic group for pig and environmental isolates are highlighted with different colors.
	3. The SNP distances are differentiated using background color with blue, purple and red representing < 21 SNPs, ≥ 21 SNPs and ≤ 100 SNP and > 100 SNPs, respectively.
[truncated: 76 more columns]

## Sheet: Table_S3
Table S3. The allelic distance in cgMLST of 121 O157:H7 genomes (a mirrored table).
		Group 1	Group 1	Group 1	Group 1	Group 1	Group 1	Group 1	Group 1	Group 1	Group 1	Group 1	Group 1	Group 1	Group 1	Group 1										Group 2	Group 2	Group 2	Group 2	Group 2								Group 3	Group 3	Group 3								Group 4	Group 4
		Pig28	Pig29	Pig30	Env22	Pig32	Pig31	Env23	Env21	Pig06	Pig07	Env13	Env12	Env14	Pig02	Pig01	Cat18	Cat07	Cat50	Cat31	Cat15	Cat24	Cat32	Cat48	Cat06	Env09	Env10	Env07	Env11	Pig04	Cat11	Cat05	Cat40	Cat17	Cat41	Cat37	Cat14	Pig41	Pig40	Env24	Cat21	Env18	Cat34	Cat33	Cat49	Cat38	Cat39	Pig16	Env05
Group 1	Pig28		1	1	0	0	0	2	2	2	2	2	2	2	2	2	14	13	12	13	19	13	18	20	23	42	42	42	42	39	27	29	26	27	26	23	27	35	38	36	29	35	29	28	31	34	34	49	49
Group 1	Pig29	1		2	1	1	1	3	3	3	3	3	3	3	3	3	15	14	13	14	20	14	19	21	24	43	43	43	43	40	28	30	27	28	27	24	28	36	39	37	30	36	30	29	32	35	35	50	50
Group 1	Pig30	1	2		1	1	1	3	3	3	3	3	3	3	3	3	15	14	12	14	20	14	19	21	24	43	43	43	43	40	28	30	27	28	27	24	28	36	39	37	30	36	30	29	32	35	35	50	50
Group 1	Env22	0	1	1		0	0	2	2	2	2	2	2	2	2	2	14	13	12	13	19	13	18	20	23	42	42	42	42	39	27	29	26	27	26	23	27	35	38	36	29	35	29	28	31	34	34	49	49
Group 1	Pig32	0	1	1	0		0	2	2	2	2	2	2	2	2	2	14	13	12	13	19	13	18	20	23	42	42	42	42	39	27	29	26	27	26	23	27	35	38	36	29	35	29	28	31	34	34	49	49
Group 1	Pig31	0	1	1	0	0		2	2	2	2	2	2	2	2	2	14	13	12	13	19	13	18	20	23	42	42	42	42	39	27	29	26	27	26	23	27	35	38	36	29	35	29	28	31	34	34	49	49
Group 1	Env23	2	3	3	2	2	2		2	2	2	2	2	2	2	2	14	13	12	13	19	13	18	20	23	42	42	42	42	39	27	29	26	27	27	23	27	35	38	36	29	35	29	28	31	34	34	49	49
Group 1	Env21	2	3	3	2	2	2	2		2	2	2	2	2	2	2	14	13	12	13	19	13	18	20	23	42	42	42	42	39	27	29	26	27	27	23	27	35	38	36	29	35	29	28	31	34	34	49	49
Group 1	Pig06	2	3	3	2	2	2	2	2		2	2	2	2	2	2	14	13	12	13	19	13	18	20	23	42	42	42	42	39	27	29	26	27	27	23	27	35	38	36	29	35	29	28	31	34	34	49	49
Group 1	Pig07	2	3	3	2	2	2	2	2	2		0	0	0	2	2	14	13	12	13	19	13	18	20	23	42	42	42	42	39	27	29	26	27	27	23	27	35	38	36	29	35	29	28	31	34	34	49	49
Group 1	Env13	2	3	3	2	2	2	2	2	2	0		0	0	2	2	14	13	12	13	19	13	18	20	23	42	42	42	42	39	27	29	26	27	27	23	27	35	38	36	29	35	29	28	31	34	34	49	49
Group 1	Env12	2	3	3	2	2	2	2	2	2	0	0		0	2	2	14	13	12	13	19	13	18	20	23	42	42	42	42	39	27	29	26	27	27	23	27	35	38	36	29	35	29	28	31	34	34	49	49
Group 1	Env14	2	3	3	2	2	2	2	2	2	0	0	0		2	2	14	13	12	13	19	13	18	20	23	42	42	42	42	39	27	29	26	27	27	23	27	35	38	36	29	35	29	28	31	34	34	49	49
Group 1	Pig02	2	3	3	2	2	2	2	2	2	2	2	2	2		0	12	11	10	11	17	11	16	18	21	40	40	40	40	37	25	27	24	25	25	21	25	33	36	34	27	33	27	26	29	32	32	47	47
Group 1	Pig01	2	3	3	2	2	2	2	2	2	2	2	2	2	0		12	11	10	11	17	11	16	18	21	40	40	40	40	37	25	27	24	25	25	21	25	33	36	34	27	33	27	26	29	32	32	47	47
	Cat18	14	15	15	14	14	14	14	14	14	14	14	14	14	12	12		3	11	11	17	11	16	19	21	40	40	40	40	37	25	27	24	25	25	21	25	33	36	34	28	33	27	26	31	32	32	47	47
	Cat07	13	14	14	13	13	13	13	13	13	13	13	13	13	11	11	3		10	10	16	10	15	18	20	41	41	41	41	38	26	26	23	24	24	20	24	32	35	33	27	32	26	25	30	31	31	46	46
	Cat50	12	13	12	12	12	12	12	12	12	12	12	12	12	10	10	11	10		1	9	2	7	8	12	30	30	30	30	27	16	19	16	17	17	13	16	24	26	25	19	24	18	18	20	21	21	36	36
	Cat31	13	14	14	13	13	13	13	13	13	13	13	13	13	11	11	11	10	1		8	2	7	10	12	31	31	31	31	28	16	18	15	16	16	12	16	24	27	25	19	24	18	17	22	23	23	38	38
	Cat15	19	20	20	19	19	19	19	19	19	19	19	19	19	17	17	17	16	9	8		8	13	15	18	36	36	36	36	33	22	24	21	22	22	18	22	30	33	31	25	30	24	23	28	29	29	44	44
	Cat24	13	14	14	13	13	13	13	13	13	13	13	13	13	11	11	11	10	2	2	8		7	9	12	31	31	31	31	28	16	17	15	16	16	12	16	23	26	24	17	23	17	16	19	23	23	38	38
	Cat32	18	19	19	18	18	18	18	18	18	18	18	18	18	16	16	16	15	7	7	13	7		5	9	32	32	32	32	29	17	19	16	17	17	13	17	24	27	25	19	24	18	17	22	24	24	39	39
	Cat48	20	21	21	20	20	20	20	20	20	20	20	20	20	18	18	19	18	8	10	15	9	5		12	32	32	32	32	30	20	22	18	19	20	16	20	26	29	27	21	25	20	20	23	27	27	41	41
	Cat06	23	24	24	23	23	23	23	23	23	23	23	23	23	21	21	21	20	12	12	18	12	9	12		38	38	38	38	35	24	24	21	22	22	18	22	30	33	31	25	30	24	23	27	29	29	44	44
Group 2	Env09	42	43	43	42	42	42	42	42	42	42	42	42	42	40	40	40	41	30	31	36	31	32	32	38		0	0	0	3	26	39	34	36	35	31	34	43	46	44	37	43	37	36	39	42	42	57	57
Group 2	Env10	42	43	43	42	42	42	42	42	42	42	42	42	42	40	40	40	41	30	31	36	31	32	32	38	0		0	0	3	26	39	34	36	35	31	34	43	46	44	37	43	37	36	39	42	42	57	57
Group 2	Env07	42	43	43	42	42	42	42	42	42	42	42	42	42	40	40	40	41	30	31	36	31	32	32	38	0	0		0	3	26	39	34	36	35	31	34	43	46	44	37	43	37	36	39	42	42	57	57
Group 2	Env11	42	43	43	42	42	42	42	42	42	42	42	42	42	40	40	40	41	30	31	36	31	32	32	38	0	0	0		3	26	39	34	36	35	31	34	43	46	44	37	43	37	36	39	42	42	57	57
Group 2	Pig04	39	40	40	39	39	39	39	39	39	39	39	39	39	37	37	37	38	27	28	33	28	29	30	35	3	3	3	3		23	36	31	33	32	28	31	40	43	41	34	40	34	33	36	39	39	54	54
	Cat11	27	28	28	27	27	27	27	27	27	27	27	27	27	25	25	25	26	16	16	22	16	17	20	24	26	26	26	26	23		24	19	21	20	16	19	28	31	29	23	28	22	21	26	27	27	42	42
	Cat05	29	30	30	29	29	29	29	29	29	29	29	29	29	27	27	27	26	19	18	24	17	19	22	24	39	39	39	39	36	24		9	11	22	18	22	30	33	31	25	30	24	23	28	29	29	44	44
	Cat40	26	27	27	26	26	26	26	26	26	26	26	26	26	24	24	24	23	16	15	21	15	16	18	21	34	34	34	34	31	19	9		8	19	15	19	27	30	28	22	27	21	20	25	26	26	41	41
	Cat17	27	28	28	27	27	27	27	27	27	27	27	27	27	25	25	25	24	17	16	22	16	17	19	22	36	36	36	36	33	21	11	8		21	17	21	29	32	30	24	29	23	22	27	28	28	43	43
	Cat41	26	27	27	26	26	26	27	27	27	27	27	27	27	25	25	25	24	17	16	22	16	17	20	22	35	35	35	35	32	20	22	19	21		4	16	28	31	29	23	28	22	21	26	27	27	42	42
	Cat37	23	24	24	23	23	23	23	23	23	23	23	23	23	21	21	21	20	13	12	18	12	13	16	18	31	31	31	31	28	16	18	15	17	4		12	24	27	25	19	24	18	17	22	23	23	38	38
	Cat14	27	28	28	27	27	27	27	27	27	27	27	27	27	25	25	25	24	16	16	22	16	17	20	22	34	34	34	34	31	19	22	19	21	16	12		28	31	29	23	28	22	21	26	27	27	42	42
Group 3	Pig41	35	36	36	35	35	35	35	35	35	35	35	35	35	33	33	33	32	24	24	30	23	24	26	30	43	43	43	43	40	28	30	27	29	28	24	28		5	3	8	13	14	13	18	31	31	46	46
Group 3	Pig40	38	39	39	38	38	38	38	38	38	38	38	38	38	36	36	36	35	26	27	33	26	27	29	33	46	46	46	46	43	31	33	30	32	31	27	31	5		6	11	16	17	16	21	34	34	49	49
Group 3	Env24	36	37	37	36	36	36	36	36	36	36	36	36	36	34	34	34	33	25	25	31	24	25	27	31	44	44	44	44	41	29	31	28	30	29	25	29	3	6		9	14	15	14	19	32	32	47	47
	Cat21	29	30	30	29	29	29	29	29	29	29	29	29	29	27	27	28	27	19	19	25	17	19	21	25	37	37	37	37	34	23	25	22	24	23	19	23	8	11	9		8	9	8	14	26	26	40	40
	Env18	35	36	36	35	35	35	35	35	35	35	35	35	35	33	33	33	32	24	24	30	23	24	25	30	43	43	43	43	40	28	30	27	29	28	24	28	13	16	14	8		14	13	18	31	31	46	46
	Cat34	29	30	30	29	29	29	29	29	29	29	29	29	29	27	27	27	26	18	18	24	17	18	20	24	37	37	37	37	34	22	24	21	23	22	18	22	14	17	15	9	14		7	14	25	25	40	40
	Cat33	28	29	29	28	28	28	28	28	28	28	28	28	28	26	26	26	25	18	17	23	16	17	20	23	36	36	36	36	33	21	23	20	22	21	17	21	13	16	14	8	13	7		13	24	24	39	39
	Cat49	31	32	32	31	31	31	31	31	31	31	31	31	31	29	29	31	30	20	22	28	19	22	23	27	39	39	39	39	36	26	28	25	27	26	22	26	18	21	19	14	18	14	13		28	28	41	41
	Cat38	34	35	35	34	34	34	34	34	34	34	34	34	34	32	32	32	31	21	23	29	23	24	27	29	42	42	42	42	39	27	29	26	28	27	23	27	31	34	32	26	31	25	24	28		0	45	45
	Cat39	34	35	35	34	34	34	34	34	34	34	34	34	34	32	32	32	31	21	23	29	23	24	27	29	42	42	42	42	39	27	29	26	28	27	23	27	31	34	32	26	31	25	24	28	0		45	45
Group 4	Pig16	49	50	50	49	49	49	49	49	49	49	49	49	49	47	47	47	46	36	38	44	38	39	41	44	57	57	57	57	54	42	44	41	43	42	38	42	46	49	47	40	46	40	39	41	45	45		2
Group 4	Env05	49	50	50	49	49	49	49	49	49	49	49	49	49	47	47	47	46	36	38	44	38	39	41	44	57	57	57	57	54	42	44	41	43	42	38	42	46	49	47	40	46	40	39	41	45	45	2
Group 4	Pig12	48	49	49	48	48	48	48	48	48	48	48	48	48	46	46	46	45	35	37	43	37	38	40	43	56	56	56	56	53	41	43	40	42	41	37	41	45	48	46	39	45	39	38	40	44	44	1	1
Group 4	Pig13	48	49	49	48	48	48	48	48	48	48	48	48	48	46	46	46	45	35	37	43	37	38	40	43	56	56	56	56	53	41	43	40	42	41	37	41	45	48	46	39	45	39	38	40	44	44	1	1
Group 4	Pig34	48	49	49	48	48	48	48	48	48	48	48	48	48	46	46	46	45	35	37	43	37	38	40	43	56	56	56	56	53	41	43	40	42	41	37	41	45	48	46	39	45	39	38	40	44	44	1	1
Group 4	Pig19	48	49	49	48	48	48	48	48	48	48	48	48	48	46	46	46	45	35	37	43	37	38	40	43	56	56	56	56	53	41	43	40	42	41	37	41	45	48	46	39	45	39	38	40	44	44	1	1
Group 4	Pig14	48	49	49	48	48	48	48	48	48	48	48	48	48	46	46	46	45	35	37	43	37	38	40	43	56	56	56	56	53	41	43	40	42	41	37	41	45	48	46	39	45	39	38	40	44	44	1	1
Group 4	Pig17	48	49	49	48	48	48	48	48	48	48	48	48	48	46	46	46	45	35	37	43	37	38	40	43	56	56	56	56	53	41	43	40	42	41	37	41	45	48	46	39	45	39	38	40	44	44	1	1
Group 4	Env02	48	49	49	48	48	48	48	48	48	48	48	48	48	46	46	46	45	35	37	43	37	38	40	43	56	56	56	56	53	41	43	40	42	41	37	41	45	48	46	39	45	39	38	40	44	44	1	1
Group 4	Pig25	52	53	53	52	52	52	52	52	52	52	52	52	52	50	50	50	49	38	41	47	40	42	44	47	60	60	60	60	57	45	47	44	46	45	41	45	49	52	50	43	49	43	42	44	48	48	5	4
Group 4	Pig27	52	53	53	52	52	52	52	52	52	52	52	52	52	50	50	50	49	38	41	47	41	42	44	47	60	60	60	60	57	45	47	44	46	45	41	45	49	51	50	43	49	43	42	44	48	48	5	4
Group 4	Pig15	48	49	49	48	48	48	48	48	48	48	48	48	48	46	46	46	45	35	37	43	37	38	40	43	56	56	56	56	53	41	43	40	42	41	37	41	45	48	46	39	45	39	38	40	44	44	1	1
Group 4	Env03	48	49	49	48	48	48	48	48	48	48	48	48	48	46	46	46	45	35	37	43	37	38	40	43	56	56	56	56	53	41	43	40	42	41	37	41	45	48	46	39	45	39	38	40	44	44	1	1
Group 4	Pig18	48	49	49	48	48	48	48	48	48	48	48	48	48	46	46	46	45	35	37	43	37	38	40	43	56	56	56	56	53	41	43	40	42	41	37	41	45	48	46	39	45	39	38	40	44	44	1	1
Group 4	Pig11	48	49	49	48	48	48	48	48	48	48	48	48	48	46	46	46	45	35	37	43	37	38	40	43	56	56	56	56	53	41	43	40	42	41	37	41	45	48	46	39	45	39	38	40	44	44	1	1
Group 4	Pig10	48	49	49	48	48	48	48	48	48	48	48	48	48	46	46	46	45	35	37	43	37	38	40	43	56	56	56	56	53	41	43	40	42	41	37	41	45	48	46	39	45	39	38	40	44	44	1	1
Group 4	Pig26	49	50	50	49	49	49	49	49	49	49	49	49	49	47	47	47	46	36	38	44	38	39	41	44	57	57	57	57	54	42	44	41	43	42	38	42	46	49	47	40	46	40	39	41	45	45	2	2
Group 4	Pig23	49	50	50	49	49	49	49	49	49	49	49	49	49	47	47	47	46	36	38	44	38	39	41	44	57	57	57	57	54	42	44	41	43	42	38	42	46	49	47	40	46	40	39	41	45	45	2	2
Group 4	Pig36	50	51	51	50	50	50	50	50	50	50	50	50	50	48	48	48	47	37	39	45	39	40	42	45	58	58	58	58	55	43	45	42	44	43	39	43	47	50	48	41	47	41	40	42	46	46	3	3
Group 4	Pig21	50	51	51	50	50	50	50	50	50	50	50	50	50	48	48	48	47	37	39	45	39	40	42	45	58	58	58	58	55	43	45	42	44	43	39	43	47	50	48	41	47	41	40	42	46	46	3	3
Group 4	Pig35	52	53	53	52	52	52	52	52	52	52	52	52	52	50	50	50	49	39	41	47	41	42	44	47	60	60	60	60	57	45	47	44	46	45	41	45	49	52	50	43	49	43	42	44	48	48	5	5
Group 4	Pig24	51	52	52	51	51	51	51	51	51	51	51	51	51	49	49	49	48	38	40	46	40	41	43	46	59	59	59	59	56	44	46	43	45	44	40	44	48	51	49	42	48	42	41	43	47	47	4	4
Group 4	Pig33	48	49	49	48	48	48	48	48	48	48	48	48	48	46	46	46	45	35	37	43	37	38	40	43	56	56	56	56	53	41	43	40	42	41	37	41	45	48	46	39	45	39	38	40	44	44	1	1
Group 4	Pig22	48	49	49	48	48	48	48	48	48	48	48	48	48	46	46	46	45	35	37	43	37	38	40	43	56	56	56	56	53	41	43	40	42	41	37	41	45	48	46	39	45	39	38	40	44	44	1	1
Group 4	Pig09	49	50	50	49	49	49	49	49	49	49	49	49	49	47	47	47	46	36	38	44	38	39	41	44	57	57	57	57	54	42	44	41	43	42	38	42	46	49	47	40	46	40	39	41	45	45	2	2
Group 4	Pig08	48	49	49	48	48	48	48	48	48	48	48	48	48	46	46	46	45	35	37	43	37	38	40	43	56	56	56	56	53	41	43	40	42	41	37	41	45	48	46	39	45	39	38	40	44	44	1	1
Group 4	Pig20	49	50	50	49	49	49	49	49	49	49	49	49	49	47	47	47	46	36	38	44	38	39	41	44	57	57	57	57	54	42	44	41	43	42	38	42	46	49	47	40	46	40	39	41	45	45	2	2
Group 4	Env16	49	50	50	49	49	49	49	49	49	49	49	49	49	47	47	47	46	36	38	44	38	39	41	44	57	57	57	57	54	42	44	41	43	42	38	42	46	49	47	40	46	40	39	41	45	45	2	2
Group 4	Env04	48	49	49	48	48	48	48	48	48	48	48	48	48	46	46	46	45	35	37	43	37	38	40	43	56	56	56	56	53	41	43	40	42	41	37	41	45	48	46	39	45	39	38	40	44	44	1	1
Group 4	Env01	49	50	50	49	49	49	49	49	49	49	49	49	49	47	47	47	46	37	38	44	38	39	41	44	57	57	57	57	54	42	44	41	43	42	38	42	46	49	47	40	46	40	39	42	45	45	16	16
	Cat12	43	44	44	43	43	43	43	43	43	43	43	43	43	41	41	41	40	30	32	38	32	33	35	38	51	51	51	51	48	35	37	35	37	36	32	36	40	43	41	35	40	34	33	38	39	39	27	27
	Cat35	38	39	39	38	38	38	38	38	38	38	38	38	38	36	36	36	35	27	27	33	27	28	30	33	46	46	46	46	43	31	32	30	32	31	27	31	35	38	36	30	35	29	28	33	34	34	21	21
	Cat25	41	42	42	41	41	41	41	41	41	41	41	41	41	39	39	39	38	30	30	36	30	31	33	36	49	49	49	49	46	34	36	33	35	34	30	34	38	41	39	33	38	32	31	36	37	37	24	24
	Cat29	29	30	30	29	29	29	29	29	29	29	29	29	29	27	27	26	25	19	18	24	18	19	22	24	37	37	37	37	34	22	24	21	23	22	18	22	26	29	27	21	26	20	19	24	24	24	36	36
	Cat22	34	35	35	34	34	34	34	34	34	34	34	34	34	32	32	33	34	25	24	30	24	25	28	31	43	43	43	43	40	28	32	27	29	28	24	28	32	35	33	27	32	26	25	30	31	31	42	42
	Cat23	35	36	36	35	35	35	35	35	35	35	35	35	35	33	33	34	35	26	25	29	25	26	29	32	44	44	44	44	41	29	33	28	30	29	25	29	33	36	34	28	33	27	26	31	32	32	43	43
	Cat47	33	34	34	33	33	33	33	33	33	33	33	33	33	31	31	31	30	23	22	28	22	23	25	28	41	41	41	41	38	26	27	25	27	26	22	24	30	33	31	24	30	24	23	27	29	29	38	38
	Cat02	272	273	273	272	272	272	272	272	272	272	272	272	272	271	271	273	272	256	269	274	260	270	264	274	285	285	285	285	282	274	276	272	275	273	270	271	274	277	274	272	272	270	270	258	277	277	284	284
	Cat03	270	271	271	270	270	270	270	270	270	270	270	270	270	269	269	271	270	254	267	272	258	268	262	272	283	283	283	283	280	272	274	270	273	272	268	269	272	275	272	270	270	268	268	255	275	275	282	282
	Cat04	269	270	270	269	269	269	269	269	269	269	269	269	269	268	268	270	269	253	266	271	257	267	261	271	282	282	282	282	279	271	273	269	272	271	267	268	271	274	271	269	269	267	267	255	274	274	281	281
	Cat46	244	245	245	244	244	244	244	244	244	244	244	244	244	243	243	248	246	226	240	245	232	241	236	244	251	251	251	251	248	240	244	243	245	244	240	243	243	246	243	241	241	241	240	225	246	246	252	251
	Cat13	167	168	168	167	167	167	167	167	167	167	167	167	167	165	165	166	164	152	158	163	154	160	156	163	172	172	172	172	170	160	165	160	164	162	158	161	163	166	165	160	164	160	159	157	164	164	175	176
	Cat20	59	60	60	59	59	59	59	59	59	59	59	59	59	57	57	57	56	47	48	53	47	49	50	54	67	67	67	67	64	52	54	51	53	52	48	52	56	59	57	50	56	50	48	49	55	55	65	65
	Cat42	44	45	45	44	44	44	44	44	44	44	44	44	44	42	42	43	42	34	34	40	32	35	37	40	52	52	52	52	49	38	39	37	39	38	34	38	40	43	40	36	40	35	34	37	40	40	51	51
	Cat43	40	41	41	40	40	40	40	40	40	40	40	40	40	38	38	43	42	33	34	40	31	34	35	40	51	51	51	51	48	37	40	37	39	38	34	38	38	41	38	35	39	35	34	35	40	40	50	50
	Cat45	46	47	47	46	46	46	46	46	46	46	46	46	46	44	44	44	43	34	35	41	34	36	39	41	53	53	53	53	50	38	40	38	40	39	35	39	41	44	41	35	41	34	35	38	41	41	53	53
	Cat44	45	46	46	45	45	45	45	45	45	45	45	45	45	43	43	44	43	33	35	41	33	36	38	41	53	53	53	53	50	39	40	37	39	39	35	38	42	45	42	37	42	37	36	37	41	41	52	52
	Env06	49	50	50	49	49	49	49	49	49	49	49	49	49	47	47	48	47	39	39	44	38	40	42	45	56	56	56	56	53	43	45	42	43	43	39	43	46	49	47	41	46	41	40	41	45	45	56	57
	Cat27	37	38	38	37	37	37	37	37	37	37	37	37	37	35	35	35	34	26	26	32	26	27	30	31	44	44	44	44	41	30	32	29	31	30	26	30	33	36	34	29	34	28	25	31	33	33	43	43
	Cat28	37	38	38	37	37	37	37	37	37	37	37	37	37	35	35	35	34	26	26	32	26	27	30	31	44	44	44	44	41	30	32	29	31	30	26	30	33	36	34	29	34	28	25	31	33	33	43	43
	Cat26	37	38	38	37	37	37	37	37	37	37	37	37	37	35	35	35	34	25	26	32	25	27	30	32	45	45	45	45	42	30	32	29	31	30	26	29	34	37	35	29	34	28	27	30	32	32	44	44
	Cat30	37	38	38	37	37	37	37	37	37	37	37	37	37	35	35	35	34	26	26	32	25	27	29	32	45	45	45	45	42	30	32	29	31	30	26	30	34	37	35	29	34	28	27	31	33	33	44	44
	Cat09	32	33	33	32	32	32	32	32	32	32	32	32	32	30	30	30	29	22	21	27	20	22	25	27	41	41	41	41	38	27	27	24	26	25	21	25	28	31	29	23	28	22	21	27	28	28	38	38
	Cat10	32	33	33	32	32	32	32	32	32	32	32	32	32	30	30	30	29	22	21	27	20	22	25	27	41	41	41	41	38	27	27	24	26	25	21	25	28	31	29	23	28	22	21	27	28	28	38	38
	Cat36	52	53	53	52	52	52	52	52	52	52	52	52	52	50	50	51	50	43	42	48	42	43	46	48	59	59	59	59	56	46	48	45	47	46	42	46	49	52	50	45	49	44	43	47	49	49	57	58
Group 5	Pig39	44	45	45	44	44	44	44	44	44	44	44	44	44	42	42	42	41	33	33	39	32	34	34	39	52	52	52	52	49	37	38	36	38	37	33	37	41	44	42	35	40	35	34	35	39	39	51	51
Group 5	Pig38	46	47	47	46	46	46	46	46	46	46	46	46	46	44	44	44	43	35	35	41	34	36	36	41	54	54	54	54	51	39	40	38	40	39	35	39	43	46	44	37	42	37	36	37	41	41	53	53
Group 5	Pig37	45	46	46	45	45	45	45	45	45	45	45	45	45	43	43	43	42	34	34	40	33	35	35	40	53	53	53	53	50	38	39	37	39	38	34	38	42	45	43	36	41	36	35	36	40	40	52	52
Group 5	Env19	47	48	48	47	47	47	47	47	47	47	47	47	47	45	45	45	44	36	36	42	35	37	37	42	55	55	55	55	52	40	41	39	41	40	36	40	44	47	45	38	43	38	37	38	42	42	54	54
Group 5	Env17	47	48	48	47	47	47	47	47	47	47	47	47	47	45	45	45	44	36	36	42	35	37	37	42	55	55	55	55	52	40	41	39	41	40	36	40	44	47	45	38	43	38	37	38	42	42	54	54
Group 5	Pig05	43	44	44	43	43	43	43	43	43	43	43	43	43	41	41	41	40	32	32	38	31	33	33	38	51	51	51	51	48	36	37	35	37	36	32	36	40	43	41	34	39	34	33	35	38	38	50	50
Group 5	Env08	42	43	43	42	42	42	42	42	42	42	42	42	42	40	40	40	39	31	31	37	30	32	32	37	50	50	50	50	47	35	36	34	36	35	31	35	39	42	40	33	38	33	32	34	37	37	49	49
	Cat08	41	42	42	41	41	41	41	41	41	41	41	41	41	39	39	39	38	31	30	36	30	31	33	36	51	51	51	51	48	36	35	33	35	34	30	33	38	41	39	33	37	32	31	36	36	36	48	48
Group 6	Env29	57	58	58	57	57	57	57	57	57	57	57	57	57	55	55	55	54	45	46	51	46	47	49	52	65	65	65	65	62	49	51	49	51	50	46	50	54	57	55	48	54	48	47	48	52	52	62	62
Group 6	Env26	58	59	59	58	58	58	58	58	58	58	58	58	58	56	56	55	54	46	47	52	47	48	50	53	65	65	65	65	62	50	52	50	52	51	47	51	55	58	56	49	55	49	48	48	53	53	63	63
Group 6	Env28	57	58	58	57	57	57	57	57	57	57	57	57	57	55	55	55	54	45	46	51	46	47	49	52	65	65	65	65	62	49	51	49	51	50	46	50	54	57	55	48	54	48	47	48	52	52	62	62
Group 6	Env30	57	58	58	57	57	57	57	57	57	57	57	57	57	55	55	55	54	45	46	51	46	47	49	52	65	65	65	65	62	49	51	49	51	50	46	50	54	57	55	48	54	48	47	48	52	52	62	62
Group 6	Env27	55	56	56	55	55	55	55	55	55	55	55	55	55	53	53	53	52	43	44	49	44	45	47	50	63	63	63	63	60	47	49	47	49	48	44	48	52	55	53	46	52	46	45	46	50	50	60	60
Group 6	Env15	53	54	54	53	53	53	53	53	53	53	53	53	53	51	51	51	50	40	42	46	42	43	44	48	61	61	61	61	58	45	47	45	47	46	42	46	50	53	51	44	50	44	43	44	48	48	58	58
Group 7	Env20	67	68	68	67	67	67	67	67	67	67	67	67	67	65	65	65	64	56	56	62	56	57	57	62	75	75	75	75	72	60	60	58	60	60	56	60	64	67	65	58	64	58	57	58	62	62	74	74
Group 7	Env25	64	65	65	64	64	64	64	64	64	64	64	64	64	62	62	62	61	53	53	59	53	54	54	59	72	72	72	72	69	57	57	55	57	57	53	57	61	64	62	55	61	55	54	55	59	59	71	71
	Cat01	58	59	59	58	58	58	58	58	58	58	58	58	58	56	56	57	55	48	49	55	48	50	48	55	69	69	69	69	66	55	54	52	54	53	49	53	56	59	57	52	56	51	50	52	55	55	66	66
	Pig03	61	62	62	61	61	61	61	61	61	61	61	61	61	59	59	59	58	50	50	55	50	51	51	56	68	68	68	68	65	54	55	53	55	54	50	54	56	60	57	52	58	52	51	51	56	56	66	66
	Cat16	55	56	56	55	55	55	55	55	55	55	55	55	55	53	53	54	53	45	45	50	44	46	48	51	61	61	61	61	58	48	50	48	50	49	45	49	52	55	53	48	52	47	46	47	51	51	62	62
	Cat19	48	48	49	48	48	48	48	48	48	48	48	48	48	46	46	46	44	35	37	43	37	38	40	43	56	56	56	56	53	41	42	40	42	41	37	41	45	47	46	40	45	38	38	43	43	43	55	55
	Notes:
	1. The isolates are ordered accoridng to the core SNP tree (Fig. 3)
	2. The phylogenetic group for pig and environmental isolates are highlighted with different colors.
[truncated: 73 more columns]

## Sheet: Table_S4
Table S4. The allelic distance in wgMLST of 121 O157:H7 genomes (a mirrored table).
		Group 1	Group 1	Group 1	Group 1	Group 1	Group 1	Group 1	Group 1	Group 1	Group 1	Group 1	Group 1	Group 1	Group 1	Group 1										Group 2	Group 2	Group 2	Group 2	Group 2								Group 3	Group 3	Group 3								Group 4	Group 4
		Pig28	Pig29	Pig30	Env22	Pig32	Pig31	Env23	Env21	Pig06	Pig07	Env13	Env12	Env14	Pig02	Pig01	Cat18	Cat07	Cat50	Cat31	Cat15	Cat24	Cat32	Cat48	Cat06	Env09	Env10	Env07	Env11	Pig04	Cat11	Cat05	Cat40	Cat17	Cat41	Cat37	Cat14	Pig41	Pig40	Env24	Cat21	Env18	Cat34	Cat33	Cat49	Cat38	Cat39	Pig16	Env05
Group 1	Pig28		2	6	3	5	2	8	11	9	10	10	11	10	10	10	31	26	37	35	42	38	39	47	51	108	107	106	110	99	78	71	59	64	63	57	50	85	86	98	76	85	74	71	79	92	91	126	127
Group 1	Pig29	2		5	4	5	3	11	14	10	10	12	11	10	13	10	30	27	38	34	45	39	39	48	52	109	108	106	109	99	80	73	60	64	64	58	51	86	87	99	78	86	75	70	80	93	93	126	128
Group 1	Pig30	6	5		5	6	2	12	10	8	8	9	9	8	9	9	29	27	35	34	41	37	38	46	53	110	108	106	110	100	78	72	61	65	64	59	50	87	88	98	77	85	73	70	78	93	93	125	125
Group 1	Env22	3	4	5		5	0	9	10	6	7	8	8	8	8	8	28	24	35	32	39	36	37	45	49	108	107	106	108	99	76	71	59	64	60	56	48	84	87	98	75	84	72	71	77	91	91	123	125
Group 1	Pig32	5	5	6	5		2	12	11	7	8	10	9	9	11	9	28	25	36	33	41	37	38	46	52	109	108	107	109	100	77	71	58	63	62	59	49	87	88	101	76	84	74	71	78	90	90	123	126
Group 1	Pig31	2	3	2	0	2		7	9	6	7	7	7	8	8	8	27	23	35	32	40	36	35	45	49	107	106	104	106	97	75	68	56	62	60	55	48	83	83	96	75	82	71	68	77	88	89	122	124
Group 1	Env23	8	11	12	9	12	7		6	7	9	8	9	9	9	10	30	26	35	33	41	36	37	45	53	107	107	105	108	98	75	73	60	65	64	57	48	86	87	97	75	83	71	70	77	94	91	125	127
Group 1	Env21	11	14	10	10	11	9	6		9	9	9	10	9	11	11	30	28	37	34	42	38	39	46	53	108	107	104	109	99	78	71	59	66	65	58	51	86	86	96	78	85	74	70	79	94	93	127	126
Group 1	Pig06	9	10	8	6	7	6	7	9		5	7	6	6	7	6	27	25	33	30	38	35	37	44	50	106	105	102	106	96	76	69	57	62	61	55	48	83	84	94	75	84	71	68	75	90	90	124	124
Group 1	Pig07	10	10	8	7	8	7	9	9	5		2	0	1	8	8	28	26	35	33	40	36	36	45	51	108	106	104	107	98	76	69	57	63	62	56	49	84	85	95	76	83	71	69	77	90	91	124	124
Group 1	Env13	10	12	9	8	10	7	8	9	7	2		2	2	9	10	29	26	35	34	41	36	37	45	51	108	107	104	109	98	77	70	58	65	63	56	49	86	85	94	77	83	71	69	77	93	92	125	126
Group 1	Env12	11	11	9	8	9	7	9	10	6	0	2		1	8	8	28	27	35	33	41	36	37	45	51	108	106	104	107	98	77	70	58	63	63	56	49	84	86	94	76	83	71	69	77	91	91	125	125
Group 1	Env14	10	10	8	8	9	8	9	9	6	1	2	1		10	8	28	25	35	32	40	36	36	45	51	108	107	104	107	98	76	70	57	64	62	56	49	84	84	94	76	82	72	68	77	90	91	124	125
Group 1	Pig02	10	13	9	8	11	8	9	11	7	8	9	8	10		3	26	25	33	31	39	34	35	43	49	104	104	101	105	94	74	68	57	62	61	53	47	83	82	93	75	82	69	67	75	90	89	122	123
Group 1	Pig01	10	10	9	8	9	8	10	11	6	8	10	8	8	3		27	23	33	31	40	34	36	43	48	104	103	100	104	94	74	68	55	61	59	53	47	82	80	90	73	81	70	67	75	89	89	121	122
0	Cat18	31	30	29	28	28	27	30	30	27	28	29	28	28	26	27		9	29	27	32	29	27	39	43	100	98	96	99	90	68	61	49	53	54	48	40	79	77	88	69	73	65	60	73	83	82	113	114
0	Cat07	26	27	27	24	25	23	26	28	25	26	26	27	25	25	23	9		26	21	28	26	26	36	36	98	97	95	99	88	64	58	45	50	49	42	37	74	71	84	64	72	61	57	70	79	77	112	112
0	Cat50	37	38	35	35	36	35	35	37	33	35	35	35	35	33	33	29	26		9	22	10	17	21	32	85	83	80	83	74	51	47	38	43	45	39	30	62	60	67	55	59	48	49	51	72	71	95	94
0	Cat31	35	34	34	32	33	32	33	34	30	33	34	33	32	31	31	27	21	9		16	11	13	23	27	88	86	85	87	78	50	46	33	42	42	36	24	63	63	72	52	60	49	46	55	74	73	100	101
0	Cat15	42	45	41	39	41	40	41	42	38	40	41	41	40	39	40	32	28	22	16		20	22	30	35	93	93	90	95	83	59	55	43	50	44	38	33	74	72	83	64	71	87	55	87	110	109	111	111
0	Cat24	38	39	37	36	37	36	36	38	35	36	36	36	36	34	34	29	26	10	11	20		16	21	34	97	94	91	94	86	58	45	36	43	43	37	30	59	59	66	52	57	45	45	52	75	75	104	103
0	Cat32	39	39	38	37	38	35	37	39	37	36	37	37	36	35	36	27	26	17	13	22	16		15	24	85	84	82	86	75	53	47	35	41	38	31	24	62	64	74	53	56	49	42	56	71	70	100	102
0	Cat48	47	48	46	45	46	45	45	46	44	45	45	45	45	43	43	39	36	21	23	30	21	15		37	94	91	88	91	83	63	54	44	49	45	39	37	66	66	72	59	61	53	54	85	75	75	111	111
0	Cat06	51	52	53	49	52	49	53	53	50	51	51	51	51	49	48	43	36	32	27	35	34	24	37		94	93	91	93	85	65	76	50	56	60	55	40	76	77	89	66	74	62	62	74	83	83	110	110
Group 2	Env09	108	109	110	108	109	107	107	108	106	108	108	108	108	104	104	100	98	85	88	93	97	85	94	94		5	4	3	12	72	124	92	96	167	164	84	114	114	127	106	112	108	104	121	129	127	142	146
Group 2	Env10	107	108	108	107	108	106	107	107	105	106	107	106	107	104	103	98	97	83	86	93	94	84	91	93	5		1	3	9	69	123	91	95	166	162	83	110	111	124	103	109	107	103	118	126	125	139	143
Group 2	Env07	106	106	106	106	107	104	105	104	102	104	104	104	104	101	100	96	95	80	85	90	91	82	88	91	4	1		3	7	68	121	89	93	164	160	81	110	111	123	101	107	105	101	115	124	123	137	141
Group 2	Env11	110	109	110	108	109	106	108	109	106	107	109	107	107	105	104	99	99	83	87	95	94	86	91	93	3	3	3		10	72	125	92	95	167	162	83	111	114	124	103	110	107	104	118	129	127	140	145
Group 2	Pig04	99	99	100	99	100	97	98	99	96	98	98	98	98	94	94	90	88	74	78	83	86	75	83	85	12	9	7	10		61	114	82	86	157	153	74	105	105	119	96	102	99	95	110	118	117	129	133
0	Cat11	78	80	78	76	77	75	75	78	76	76	77	77	76	74	74	68	64	51	50	59	58	53	63	65	72	69	68	72	61		79	59	68	66	60	50	82	82	89	72	80	73	69	82	93	93	119	119
0	Cat05	71	73	72	71	71	68	73	71	69	69	70	70	70	68	68	61	58	47	46	55	45	47	54	76	124	123	121	125	114	79		26	38	53	48	49	83	83	82	75	78	64	67	75	85	82	130	132
0	Cat40	59	60	61	59	58	56	60	59	57	57	58	58	57	57	55	49	45	38	33	43	36	35	44	50	92	91	89	92	82	59	26		21	47	41	35	73	72	83	62	66	57	55	67	74	73	106	106
0	Cat17	64	64	65	64	63	62	65	66	62	63	65	63	64	62	61	53	50	43	42	50	43	41	49	56	96	95	93	95	86	68	38	21		57	52	42	79	81	94	70	72	66	63	75	83	83	110	114
0	Cat41	63	64	64	60	62	60	64	65	61	62	63	63	62	61	59	54	49	45	42	44	43	38	45	60	167	166	164	167	157	66	53	47	57		6	33	73	75	73	64	79	54	58	67	103	101	123	124
0	Cat37	57	58	59	56	59	55	57	58	55	56	56	56	56	53	53	48	42	39	36	38	37	31	39	55	164	162	160	162	153	60	48	41	52	6		27	66	69	66	58	72	48	53	61	98	97	117	117
0	Cat14	50	51	50	48	49	48	48	51	48	49	49	49	49	47	47	40	37	30	24	33	30	24	37	40	84	83	81	83	74	50	49	35	42	33	27		64	65	76	53	58	49	44	59	73	73	98	100
Group 3	Pig41	85	86	87	84	87	83	86	86	83	84	86	84	84	83	82	79	74	62	63	74	59	62	66	76	114	110	110	111	105	82	83	73	79	73	66	64		13	23	24	31	35	37	46	94	93	116	117
Group 3	Pig40	86	87	88	87	88	83	87	86	84	85	85	86	84	82	80	77	71	60	63	72	59	64	66	77	114	111	111	114	105	82	83	72	81	75	69	65	13		23	25	34	38	37	44	93	92	115	115
Group 3	Env24	98	99	98	98	101	96	97	96	94	95	94	94	94	93	90	88	84	67	72	83	66	74	72	89	127	124	123	124	119	89	82	83	94	73	66	76	23	23		36	45	45	49	51	98	97	127	127
0	Cat21	76	78	77	75	76	75	75	78	75	76	77	76	76	75	73	69	64	55	52	64	52	53	59	66	106	103	101	103	96	72	75	62	70	64	58	53	24	25	36		14	28	25	40	83	82	103	104
0	Env18	85	86	85	84	84	82	83	85	84	83	83	83	82	82	81	73	72	59	60	71	57	56	61	74	112	109	107	110	102	80	78	66	72	79	72	58	31	34	45	14		35	28	41	88	87	112	113
0	Cat34	74	75	73	72	74	71	71	74	71	71	71	71	72	69	70	65	61	48	49	87	45	49	53	62	108	107	105	107	99	73	64	57	66	54	48	49	35	38	45	28	35		22	57	107	104	106	107
0	Cat33	71	70	70	71	71	68	70	70	68	69	69	69	68	67	67	60	57	49	46	55	45	42	54	62	104	103	101	104	95	69	67	55	63	58	53	44	37	37	49	25	28	22		34	74	73	100	103
0	Cat49	79	80	78	77	78	77	77	79	75	77	77	77	77	75	75	73	70	51	55	87	52	56	85	74	121	118	115	118	110	82	75	67	75	67	61	59	46	44	51	40	41	57	34		108	107	115	115
0	Cat38	92	93	93	91	90	88	94	94	90	90	93	91	90	90	89	83	79	72	74	110	75	71	75	83	129	126	124	129	118	93	85	74	83	103	98	73	94	93	98	83	88	107	74	108		2	116	117
0	Cat39	91	93	93	91	90	89	91	93	90	91	92	91	91	89	89	82	77	71	73	109	75	70	75	83	127	125	123	127	117	93	82	73	83	101	97	73	93	92	97	82	87	104	73	107	2		115	116
Group 4	Pig16	126	126	125	123	123	122	125	127	124	124	125	125	124	122	121	113	112	95	100	111	104	100	111	110	142	139	137	140	129	119	130	106	110	123	117	98	116	115	127	103	112	106	100	115	116	115		5
Group 4	Env05	127	128	125	125	126	124	127	126	124	124	126	125	125	123	122	114	112	94	101	111	103	102	111	110	146	143	141	145	133	119	132	106	114	124	117	100	117	115	127	104	113	107	103	115	117	116	5
Group 4	Pig12	124	124	123	122	123	122	124	124	121	123	123	123	123	120	119	112	109	93	100	108	102	98	109	108	142	139	137	140	129	116	130	104	110	121	115	97	115	112	125	101	110	104	100	113	115	114	1	2
Group 4	Pig13	122	124	121	120	121	120	121	123	120	121	121	121	121	117	118	110	108	94	97	106	103	97	110	107	141	140	138	141	130	117	128	103	110	120	114	97	117	114	127	103	111	102	98	114	115	115	2	3
Group 4	Pig34	124	125	125	124	125	121	127	125	123	123	124	124	123	121	119	112	112	96	99	110	106	100	112	112	143	142	140	143	132	121	132	107	113	124	118	99	119	119	131	104	114	105	101	115	118	117	6	8
Group 4	Pig19	125	124	124	123	124	122	124	125	122	124	125	124	124	120	121	112	110	94	100	108	103	98	110	108	144	139	138	140	130	116	131	104	110	121	115	97	115	113	125	101	110	104	101	114	115	114	1	3
Group 4	Pig14	124	125	123	121	122	120	123	125	122	122	123	122	122	119	120	113	110	95	98	109	104	99	111	107	142	140	139	142	131	118	129	104	110	121	114	97	116	115	125	103	113	102	100	115	116	115	4	4
Group 4	Pig17	122	123	121	121	122	120	122	123	120	121	121	121	121	118	117	111	109	94	97	107	103	98	110	108	143	141	139	141	131	118	129	103	110	120	114	98	115	115	127	102	112	102	99	114	114	114	3	4
Group 4	Env02	123	123	121	121	122	121	123	123	120	121	122	121	122	119	118	111	108	93	98	107	102	98	110	107	143	142	140	142	132	117	129	103	110	120	114	97	115	113	125	102	111	103	100	114	113	113	3	3
Group 4	Pig25	132	131	129	130	130	128	131	130	129	128	130	129	129	127	126	117	117	98	106	116	108	105	115	115	148	145	143	146	135	124	135	110	116	129	122	103	122	120	134	108	117	112	106	119	120	119	10	10
Group 4	Pig27	132	133	130	130	131	129	131	133	130	130	131	131	130	127	127	120	118	102	106	116	113	107	119	116	151	150	148	152	140	127	137	113	120	130	123	107	125	122	135	112	122	112	108	122	125	124	15	14
Group 4	Pig15	125	125	123	122	123	121	124	126	123	123	125	124	123	120	121	113	112	95	99	109	103	98	110	109	144	140	139	143	132	118	130	105	112	121	114	99	115	116	127	102	111	104	100	115	117	116	3	5
Group 4	Env03	124	124	122	122	123	121	124	123	121	121	123	122	122	120	118	111	109	93	98	108	102	99	110	107	143	142	140	143	132	118	129	103	110	121	114	97	115	114	126	102	112	104	100	114	114	113	4	3
Group 4	Pig18	123	125	122	122	123	121	123	124	121	122	122	122	122	119	119	111	110	93	98	152	102	98	109	109	144	140	138	141	130	117	130	104	112	121	115	99	115	114	126	102	110	146	99	143	162	162	1	3
Group 4	Pig11	124	124	121	123	124	121	125	125	122	122	124	123	123	121	120	112	111	95	99	109	105	98	111	109	144	142	140	144	132	120	132	105	113	122	115	99	118	117	131	104	114	105	100	114	116	115	6	8
Group 4	Pig10	122	123	122	120	121	120	124	126	122	124	124	124	123	121	119	113	111	94	100	110	104	98	110	110	143	140	138	141	130	119	132	105	111	122	116	99	117	114	127	102	111	104	98	112	115	114	2	7
Group 4	Pig26	127	128	126	125	126	125	126	128	125	126	126	126	126	122	122	115	114	97	102	111	107	102	113	113	144	141	139	141	131	121	134	108	114	125	119	102	118	117	129	105	114	107	103	117	118	118	7	9
Group 4	Pig23	131	129	128	128	128	126	130	128	127	127	129	128	127	125	125	116	116	97	104	114	107	103	113	113	145	141	140	143	132	122	134	108	114	127	120	101	120	119	131	106	115	110	105	117	120	118	8	9
Group 4	Pig36	132	133	130	130	130	128	130	132	130	129	129	129	129	126	127	118	118	102	108	117	112	106	119	115	145	142	140	143	132	124	137	112	117	158	152	104	124	121	133	110	118	111	106	122	153	152	11	13
Group 4	Pig21	130	131	128	128	128	126	128	130	128	127	129	128	127	125	125	116	116	98	104	115	108	105	114	114	146	143	141	145	133	124	135	109	117	128	121	104	121	119	131	108	116	110	104	118	121	120	9	11
Group 4	Pig35	129	129	128	129	129	125	128	129	126	125	127	125	126	123	124	114	115	98	103	113	108	104	114	115	148	147	145	148	137	125	138	110	118	127	121	102	123	123	135	108	116	108	105	118	122	121	9	14
Group 4	Pig24	127	128	126	123	124	123	127	128	124	125	127	126	125	123	123	116	113	98	101	111	108	102	114	110	144	142	141	145	133	121	132	107	112	123	117	99	120	118	130	106	116	106	103	118	119	118	8	9
Group 4	Pig33	126	125	123	123	123	121	125	124	123	122	124	123	122	120	120	112	112	97	102	110	107	99	114	109	142	140	139	142	131	120	129	104	109	152	145	97	117	117	128	104	113	105	100	117	146	145	6	7
Group 4	Pig22	126	125	124	124	124	122	124	126	124	123	125	124	124	121	121	112	110	94	100	110	104	99	110	109	142	139	137	140	129	117	131	105	110	123	116	97	116	113	128	102	111	106	100	114	115	114	4	7
Group 4	Pig09	127	126	124	125	125	124	125	125	123	123	124	123	124	121	121	112	111	96	101	110	106	99	112	110	150	148	146	149	138	120	131	105	113	123	117	100	118	116	129	105	113	106	101	116	116	116	6	8
Group 4	Pig08	123	124	121	120	121	120	123	123	120	121	122	121	121	118	119	112	109	94	98	107	104	98	110	107	142	140	139	142	131	117	128	103	110	120	114	97	116	114	125	103	112	102	100	114	117	117	5	5
Group 4	Pig20	128	128	126	126	126	124	127	127	126	125	126	126	125	123	122	114	114	99	105	113	109	102	126	112	147	144	142	145	134	121	132	107	113	157	150	101	118	117	129	105	114	108	102	132	148	147	7	8
Group 4	Env16	125	125	123	123	123	122	124	125	123	123	123	123	123	120	120	112	111	94	100	110	104	99	110	110	143	140	138	140	130	118	130	105	111	123	117	99	117	114	126	103	110	105	100	114	115	115	4	6
Group 4	Env04	127	127	127	127	126	124	127	127	125	125	126	125	126	121	123	114	113	94	101	111	103	101	111	113	147	145	143	145	134	119	133	107	113	126	119	100	119	118	129	104	112	106	103	115	116	114	4	6
Group 4	Env01	111	112	113	109	112	109	112	113	110	111	111	111	111	109	109	102	98	88	89	98	91	90	97	100	144	140	138	141	132	110	110	100	104	101	95	90	108	107	117	94	103	97	95	102	107	108	43	43
0	Cat12	112	113	113	109	110	109	114	114	110	111	111	112	110	110	108	102	99	87	87	97	89	88	96	100	144	143	141	145	134	110	110	98	106	100	94	89	109	108	118	94	103	96	91	103	111	109	73	74
0	Cat35	92	93	92	90	90	89	92	93	91	91	92	92	91	89	87	81	78	70	65	78	71	67	77	79	124	123	121	124	114	91	88	76	82	80	73	66	88	87	97	74	83	75	69	84	87	86	56	55
0	Cat25	99	99	100	98	100	96	99	98	95	96	98	97	97	96	95	88	84	76	71	82	80	74	84	87	135	133	131	134	124	96	100	82	94	86	80	75	94	94	102	84	91	82	78	87	94	93	67	67
0	Cat29	77	78	76	75	78	75	79	76	74	75	75	75	76	75	75	66	62	57	55	60	61	51	64	64	143	141	138	142	132	72	87	60	72	133	127	52	71	70	82	62	69	58	55	69	73	73	83	84
0	Cat22	94	93	92	93	93	91	93	94	92	91	94	92	92	92	91	84	82	72	70	97	68	71	79	82	121	120	118	121	111	91	93	75	84	81	74	68	89	90	100	79	87	113	71	93	123	123	105	107
0	Cat23	92	93	92	90	91	88	90	93	91	91	90	91	91	88	90	83	80	73	69	76	68	68	79	79	125	124	122	126	115	89	90	75	86	79	73	70	90	86	97	79	84	74	69	80	85	83	105	107
0	Cat47	87	88	86	85	86	85	85	87	84	85	85	85	85	82	82	79	76	65	64	109	63	64	68	79	117	115	112	115	106	83	79	70	79	73	67	63	78	78	83	75	78	106	68	105	123	122	93	94
0	Cat02	624	626	625	624	624	623	627	626	624	626	626	626	626	623	624	619	618	589	611	622	596	612	599	636	669	668	666	668	659	630	616	620	627	603	598	613	635	638	635	629	628	617	622	600	620	617	650	652
0	Cat03	618	619	619	620	619	616	622	620	618	618	620	619	619	619	617	611	611	585	606	617	591	606	593	627	662	660	659	661	653	622	611	612	622	597	591	607	628	632	631	621	621	613	616	594	615	612	640	643
0	Cat04	618	619	619	619	619	616	619	619	618	619	619	619	620	617	618	611	610	582	606	614	590	605	594	628	663	661	661	662	655	624	608	610	622	595	591	606	627	632	629	620	620	611	616	594	613	611	641	644
0	Cat46	581	583	581	580	581	580	579	580	579	581	581	581	581	578	578	582	578	553	582	605	559	568	576	581	612	610	607	610	605	576	562	573	580	587	583	566	578	579	577	577	574	601	569	546	643	641	588	586
0	Cat13	398	400	397	398	399	397	400	401	400	401	401	401	401	397	397	396	391	376	395	423	372	384	374	402	427	426	424	425	420	393	402	387	399	384	382	382	397	398	397	394	398	420	383	408	427	425	413	418
0	Cat20	147	148	146	145	146	145	145	147	144	145	145	145	145	142	142	141	137	116	126	134	118	126	118	142	173	172	168	171	164	146	145	133	140	141	135	126	136	137	142	132	136	128	125	122	143	142	151	149
0	Cat42	120	121	119	118	119	118	118	120	118	119	119	119	119	117	117	116	113	96	101	138	95	100	102	115	152	149	146	149	140	122	114	109	115	109	104	102	112	112	118	109	110	133	100	134	133	133	126	127
0	Cat43	115	116	114	113	114	113	115	117	114	115	115	115	115	112	112	114	110	93	100	138	95	98	102	113	150	147	144	147	138	116	115	107	115	108	103	101	111	110	117	108	110	135	100	133	131	130	124	125
0	Cat45	122	123	121	120	121	120	121	123	120	121	121	121	121	119	119	116	113	95	101	140	96	100	104	115	154	151	148	151	142	120	115	108	117	109	104	102	112	112	118	106	110	132	99	133	133	133	129	130
0	Cat44	123	124	122	121	122	121	122	124	121	122	122	122	122	120	120	123	120	97	108	146	102	107	110	122	155	152	149	152	143	130	125	114	124	116	113	108	118	117	122	116	114	144	109	139	138	139	129	130
0	Env06	133	133	131	131	134	131	134	132	130	131	132	131	131	131	128	123	118	103	106	146	108	109	116	117	156	155	152	156	147	129	140	114	125	127	122	108	123	123	135	115	120	148	110	120	164	165	137	140
0	Cat27	91	90	90	91	89	87	89	88	87	86	87	86	86	86	85	75	73	64	61	72	67	62	74	75	118	117	114	118	109	85	82	71	78	77	71	61	84	84	90	72	79	70	63	76	78	78	98	99
0	Cat28	91	91	91	89	91	88	90	89	87	88	89	89	87	88	85	77	73	65	62	72	68	62	74	73	118	117	114	120	109	85	84	73	80	76	69	62	84	83	92	72	80	71	63	77	80	80	99	99
0	Cat26	93	94	95	91	93	90	94	95	92	93	93	94	92	91	89	83	80	71	68	116	71	69	79	83	122	121	119	123	112	93	93	78	85	80	73	70	89	89	100	81	85	118	72	110	127	126	105	107
0	Cat30	100	101	101	99	102	97	102	102	99	99	99	99	99	97	96	88	86	83	80	84	82	75	86	88	137	136	135	136	128	98	95	88	94	111	103	77	97	100	105	87	96	78	80	87	118	117	113	115
0	Cat09	94	93	94	92	95	90	95	93	90	91	92	92	91	90	90	81	77	66	65	75	72	65	77	75	121	119	118	121	112	89	97	75	83	146	138	64	86	86	97	74	84	71	70	80	83	84	95	95
0	Cat10	95	95	93	91	92	91	94	94	89	91	94	92	90	92	90	81	77	66	65	74	72	67	77	75	120	118	116	121	110	90	96	72	82	144	138	63	85	83	92	75	84	72	67	80	82	82	94	96
0	Cat36	120	120	120	117	120	116	121	120	117	117	119	117	117	115	115	108	105	98	93	130	97	93	103	105	146	144	143	146	137	115	119	104	111	105	99	93	113	115	123	106	110	136	99	109	151	151	126	129
Group 5	Pig39	116	116	115	113	114	113	116	118	113	114	117	115	114	115	111	105	103	90	91	102	91	93	98	106	147	146	144	147	137	117	111	98	107	100	94	96	113	114	121	104	111	97	95	100	105	106	129	134
Group 5	Pig38	120	122	121	118	121	117	121	121	118	118	119	119	118	116	116	110	108	91	96	105	92	98	99	110	151	150	148	152	141	120	113	105	114	103	96	101	118	121	128	110	117	99	103	101	112	111	134	135
Group 5	Pig37	118	119	118	115	116	114	117	119	116	117	117	117	116	114	115	108	106	91	93	105	92	94	99	108	149	147	146	149	139	118	109	101	109	101	93	99	116	117	123	107	113	95	98	101	109	108	131	133
Group 5	Env19	120	121	121	118	121	117	120	121	118	118	118	118	118	115	115	110	107	92	97	105	92	98	99	111	155	152	150	152	143	119	114	105	115	104	97	103	115	118	122	108	116	99	104	102	112	111	135	135
Group 5	Env17	118	119	119	116	119	115	118	119	116	116	116	116	116	113	113	107	106	93	94	103	93	95	100	109	151	150	148	150	141	119	115	103	112	104	97	100	118	120	127	108	114	99	101	103	112	113	133	135
Group 5	Pig05	113	115	115	111	114	110	114	115	112	112	112	112	112	110	110	104	100	88	89	100	88	91	95	103	147	146	144	147	137	113	107	98	109	97	90	96	110	112	118	103	110	91	96	98	107	106	127	127
Group 5	Env08	111	113	112	109	113	109	113	113	109	110	112	111	110	108	107	101	99	86	87	97	86	89	93	102	145	145	143	146	135	112	109	97	106	98	90	94	110	111	117	101	107	92	93	96	105	105	126	128
0	Cat08	110	112	110	108	110	107	110	110	108	108	109	109	108	106	106	98	96	86	83	93	85	85	113	98	144	143	141	145	134	109	99	92	103	90	83	85	103	106	112	97	102	106	89	111	118	117	122	123
Group 6	Env29	129	131	130	128	131	127	130	129	127	127	129	128	127	126	125	114	111	104	105	109	103	102	108	117	163	161	157	163	151	126	120	112	121	141	134	104	120	118	129	112	120	105	105	106	145	143	137	137
Group 6	Env26	134	133	134	131	133	130	133	131	131	132	132	132	130	129	130	121	116	106	113	115	103	108	108	123	167	164	162	166	157	134	119	115	125	141	135	108	125	123	130	115	125	108	113	107	145	145	143	142
Group 6	Env28	136	137	136	135	138	133	137	134	133	134	136	135	133	131	133	124	120	106	114	117	105	110	110	124	168	166	164	169	158	133	122	120	126	145	135	109	128	128	134	120	129	109	114	108	151	147	144	144
Group 6	Env30	133	135	133	134	136	131	135	132	130	131	134	132	132	130	131	119	117	105	109	114	101	106	107	124	167	164	162	167	156	130	126	117	124	147	139	108	125	125	136	115	123	108	110	108	148	147	140	141
Group 6	Env27	128	129	129	125	129	126	129	127	125	128	128	128	127	123	125	116	111	103	105	107	101	101	106	115	160	158	155	159	149	125	114	111	115	136	129	101	120	120	126	111	120	99	106	104	145	143	139	137
Group 6	Env15	125	127	124	124	126	123	124	126	123	124	125	124	125	123	123	115	110	100	106	107	102	103	104	117	159	158	157	159	150	127	117	107	118	136	130	102	118	120	128	111	119	99	105	104	140	140	138	141
Group 7	Env20	158	159	158	156	157	156	156	159	156	158	157	158	157	154	154	147	142	137	138	140	136	131	132	144	218	217	215	218	210	154	141	133	144	204	198	132	149	148	154	142	153	131	133	139	177	176	168	169
Group 7	Env25	159	159	159	156	158	155	159	159	156	156	157	157	156	155	154	145	142	136	137	141	135	132	131	143	219	218	216	219	211	155	143	135	146	204	198	133	148	150	157	142	154	132	135	138	178	177	169	171
0	Cat01	132	133	132	132	130	129	132	132	128	129	130	129	129	127	127	120	117	107	107	120	115	111	117	129	177	174	172	175	165	138	125	118	127	119	114	115	132	128	135	121	123	115	114	140	129	128	144	147
0	Pig03	136	139	138	136	138	134	137	137	134	136	136	137	135	133	133	125	121	107	110	142	108	112	110	125	164	163	160	166	153	134	128	121	128	121	114	112	133	127	135	124	131	138	115	132	162	158	146	146
0	Cat16	132	134	134	130	134	131	134	134	131	134	133	134	133	129	130	128	121	110	111	143	108	111	118	124	207	207	205	208	197	131	126	119	129	175	168	111	128	131	137	123	131	143	116	138	161	157	145	145
0	Cat19	118	118	119	116	120	117	119	118	116	118	119	118	119	115	116	105	100	92	91	108	95	91	101	102	149	147	146	148	138	110	116	102	109	106	100	93	112	113	126	102	109	112	98	116	129	130	127	128
	Notes:
	1. The isolates are ordered accoridng to the core SNP tree (Fig. 3)
	2. The phylogenetic group for pig and environmental isolates are highlighted with different colors.
[truncated: 73 more columns]

## Sheet: Table_S5
Table S5. The Jaccard distance calculated from the gene presence/absence profile of 121 O157:H7 genomes (a mirrored table).
		Group 1	Group 1	Group 1	Group 1	Group 1	Group 1	Group 1	Group 1	Group 1	Group 1	Group 1	Group 1	Group 1	Group 1	Group 1										Group 2	Group 2	Group 2	Group 2	Group 2								Group 3	Group 3	Group 3								Group 4	Group 4
		Pig28	Pig29	Pig30	Env22	Pig32	Pig31	Env23	Env21	Pig06	Pig07	Env13	Env12	Env14	Pig02	Pig01	Cat18	Cat07	Cat50	Cat31	Cat15	Cat24	Cat32	Cat48	Cat06	Env09	Env10	Env07	Env11	Pig04	Cat11	Cat05	Cat40	Cat17	Cat41	Cat37	Cat14	Pig41	Pig40	Env24	Cat21	Env18	Cat34	Cat33	Cat49	Cat38	Cat39	Pig16	Env05
Group 1	Pig28		0.0159732	0.0181245	0.0175439	0.0198819	0.0146043	0.0215729	0.0221569	0.0223486	0.0235248	0.0221482	0.0225446	0.0219737	0.0240893	0.0266197	0.0243137	0.0229322	0.114603	0.0472908	0.0360186	0.100266	0.0222135	0.0928585	0.0453837	0.103256	0.10296	0.104872	0.102383	0.10341	0.0469083	0.046439	0.0295326	0.0314637	0.0781839	0.0791109	0.0342879	0.0522901	0.032025	0.0341131	0.0308353	0.0418434	0.0413527	0.0204765	0.105173	0.060427	0.0616177	0.0403131	0.0463125
Group 1	Pig29	0.0159732		0.0148046	0.0153968	0.0130409	0.0159795	0.0198311	0.0192497	0.0202199	0.0217861	0.0180747	0.0196386	0.0175059	0.0196348	0.0252743	0.0256762	0.0266145	0.113037	0.0478652	0.0354582	0.0990306	0.0185185	0.0923372	0.0433002	0.101695	0.103872	0.10296	0.102235	0.103262	0.0478682	0.046262	0.0274187	0.0278104	0.0769376	0.0760521	0.0310365	0.0554603	0.0360624	0.0369938	0.0264136	0.045437	0.0396595	0.0202876	0.104305	0.0595193	0.0588573	0.0382128	0.0430883
Group 1	Pig30	0.0181245	0.0148046		0.0163773	0.0175473	0.0153937	0.0188605	0.0202238	0.0215813	0.0219823	0.0233196	0.019057	0.021594	0.0213851	0.020817	0.0243233	0.0260376	0.113581	0.0484303	0.0402088	0.0981362	0.0198858	0.0917976	0.0431135	0.10082	0.10123	0.102086	0.10136	0.101679	0.0491962	0.0464572	0.0283868	0.0295499	0.0767635	0.0736961	0.0300781	0.0508216	0.0351083	0.0379525	0.0300781	0.0445001	0.0425039	0.021264	0.103416	0.0578576	0.0594192	0.0384088	0.0432833
Group 1	Env22	0.0175439	0.0153968	0.0163773		0.0153998	0.0163773	0.0221699	0.022754	0.0198389	0.0264447	0.0235202	0.0246914	0.0241224	0.0192534	0.0248971	0.0241366	0.0250784	0.112368	0.0497512	0.036994	0.0976213	0.0208661	0.0905429	0.0444618	0.101733	0.101082	0.104058	0.101565	0.1033	0.0497773	0.0458984	0.0285882	0.0309077	0.0769666	0.0768069	0.0322014	0.0532544	0.0341597	0.0343281	0.0310486	0.0428158	0.0396749	0.0238002	0.102905	0.0588011	0.0592508	0.0397649	0.0461538
Group 1	Pig32	0.0198819	0.0130409	0.0175473	0.0153998		0.0144155	0.0217775	0.0242994	0.0194461	0.0229547	0.0223529	0.0242994	0.0217903	0.0239075	0.0241176	0.0252941	0.0300899	0.112347	0.051233	0.0381266	0.098688	0.0204724	0.0908917	0.0436903	0.101714	0.104244	0.10298	0.102607	0.102927	0.0493899	0.046271	0.0278104	0.02936	0.0784018	0.0778804	0.0295037	0.0543582	0.0345366	0.0362361	0.0298887	0.0465743	0.0419405	0.0230179	0.103245	0.0591603	0.0596102	0.040141	0.0450029
Group 1	Pig31	0.0146043	0.0159795	0.0153937	0.0163773	0.0144155		0.0192497	0.0237162	0.0196386	0.023534	0.0198272	0.0171091	0.0223705	0.0213851	0.0231463	0.0247107	0.0237162	0.113936	0.0499235	0.0394508	0.0988593	0.0198858	0.091066	0.0438768	0.104353	0.104411	0.10632	0.103833	0.104861	0.0457897	0.0411039	0.0276146	0.0295499	0.0760377	0.0762408	0.0316159	0.0515661	0.0328061	0.0341264	0.0300781	0.0433693	0.0406111	0.021264	0.103775	0.0589695	0.0597899	0.0391773	0.0455696
Group 1	Env23	0.0215729	0.0198311	0.0188605	0.0221699	0.0217775	0.0192497		0.0151158	0.0149195	0.0153181	0.0135507	0.0155054	0.0137579	0.0123821	0.0195963	0.0203842	0.0209434	0.109731	0.0449417	0.032514	0.0931736	0.025646	0.0860648	0.0384165	0.0963115	0.0981378	0.0979333	0.0964978	0.0968103	0.043773	0.0398437	0.0217434	0.0244571	0.0718461	0.0702284	0.0238374	0.0465916	0.028878	0.0305864	0.0226784	0.0409931	0.0344361	0.0266301	0.108154	0.0639711	0.0644242	0.0440374	0.038589
Group 1	Env21	0.0221569	0.0192497	0.0202238	0.022754	0.0242994	0.0237162	0.0151158		0.0139462	0.0178501	0.0141371	0.0180357	0.0120008	0.0149195	0.0201803	0.0159136	0.0215264	0.108851	0.0413872	0.0315647	0.0937262	0.0266145	0.0869898	0.0363139	0.0957883	0.0976155	0.0984736	0.0952647	0.0977065	0.0416909	0.042715	0.0219393	0.0231055	0.0716711	0.0704172	0.0244188	0.0471554	0.0306103	0.0326975	0.0201644	0.0370299	0.0357695	0.024505	0.107986	0.0634258	0.0609292	0.0453749	0.0364878
Group 1	Pig06	0.0223486	0.0202199	0.0215813	0.0198389	0.0194461	0.0196386	0.0149195	0.0139462		0.0184314	0.0143306	0.0162841	0.0153181	0.0170588	0.0211474	0.0180534	0.0186165	0.108307	0.0438194	0.031371	0.0931736	0.025646	0.0853308	0.0391813	0.0963115	0.0984919	0.0982874	0.0979151	0.0971652	0.043394	0.0394608	0.0221308	0.0229097	0.0722097	0.0705927	0.0253807	0.044351	0.0284934	0.0302027	0.0261514	0.0383504	0.0348162	0.0266301	0.107797	0.0661737	0.0644242	0.0436562	0.0404984
Group 1	Pig07	0.0235248	0.0217861	0.0219823	0.0264447	0.0229547	0.023534	0.0153181	0.0178501	0.0184314		0.0174544	0.0178501	0.0168859	0.0186238	0.0207721	0.0203962	0.0228918	0.108011	0.0430952	0.0348162	0.0932268	0.027593	0.0861143	0.0353723	0.0981378	0.0999628	0.0986965	0.0979698	0.0979295	0.0419011	0.0425449	0.0240799	0.0252446	0.0718868	0.0699036	0.0265521	0.0499714	0.0300488	0.0321387	0.0230784	0.0406394	0.0378744	0.028577	0.107858	0.0651101	0.0655644	0.0444444	0.038229
Group 1	Env13	0.0221482	0.0180747	0.0233196	0.0235202	0.0223529	0.0198272	0.0135507	0.0141371	0.0143306	0.0174544		0.0141371	0.014339	0.0133543	0.0178431	0.0213474	0.0199687	0.110233	0.0443679	0.0323142	0.0955003	0.0273758	0.0876891	0.0389788	0.0975247	0.100409	0.100558	0.0970024	0.0994413	0.0420543	0.0423167	0.0257964	0.0261872	0.0734602	0.0729363	0.0290279	0.0497427	0.0298304	0.0311526	0.0217051	0.0404157	0.0330946	0.0252693	0.110085	0.065238	0.0660592	0.044215	0.0387688
Group 1	Env12	0.0225446	0.0196386	0.019057	0.0246914	0.0242994	0.0171091	0.0155054	0.0180357	0.0162841	0.0178501	0.0141371		0.0147348	0.0160879	0.0159042	0.0190271	0.0164803	0.109919	0.0432619	0.0342294	0.0951748	0.0254553	0.0866232	0.0374634	0.0968523	0.0961969	0.0977654	0.0966841	0.0980611	0.0416909	0.0392732	0.023488	0.0250391	0.0713073	0.0704172	0.0267317	0.0475282	0.0263775	0.0284767	0.0244188	0.0396764	0.0346295	0.0237301	0.109057	0.0634258	0.0649819	0.0434698	0.039166
Group 1	Env14	0.0219737	0.0175059	0.021594	0.0241224	0.0217903	0.0223705	0.0137579	0.0120008	0.0153181	0.0168859	0.014339	0.0147348		0.0119984	0.0188309	0.0161164	0.0201803	0.108368	0.0419701	0.0294802	0.0935895	0.0272069	0.0861143	0.0357562	0.0960104	0.0981927	0.0986965	0.0969064	0.0975746	0.0411411	0.0410156	0.0217562	0.0221482	0.0711589	0.0699036	0.023465	0.04811	0.0292797	0.0309881	0.0188162	0.0376157	0.0359768	0.0254852	0.107858	0.0647427	0.0640928	0.0425366	0.0351631
Group 1	Pig02	0.0240893	0.0196348	0.0213851	0.0192534	0.0239075	0.0213851	0.0123821	0.0149195	0.0170588	0.0186238	0.0133543	0.0160879	0.0119984		0.0162905	0.0201882	0.0188088	0.108118	0.043628	0.0304146	0.093346	0.0239028	0.0855061	0.0359235	0.0954156	0.0965337	0.0991628	0.0970205	0.0976883	0.040163	0.0384991	0.0223223	0.0246479	0.0698377	0.0682162	0.025571	0.0475191	0.0290675	0.0300078	0.0193852	0.0370228	0.0319582	0.0260478	0.108679	0.063046	0.0638662	0.0423167	0.0349473
Group 1	Pig01	0.0266197	0.0252743	0.020817	0.0248971	0.0241176	0.0231463	0.0195963	0.0201803	0.0211474	0.0207721	0.0178431	0.0159042	0.0188309	0.0162905		0.0203962	0.0205681	0.107298	0.0438445	0.0329138	0.0932268	0.0233379	0.0850125	0.0372901	0.094945	0.0964192	0.0969245	0.0954868	0.0965092	0.0426605	0.0383337	0.023693	0.0244714	0.0715229	0.0713611	0.0242377	0.0458716	0.0250391	0.0286829	0.0219178	0.0395066	0.0363566	0.0239356	0.1075	0.0621673	0.0640928	0.0436817	0.0363139
	Cat18	0.0243137	0.0256762	0.0243233	0.0241366	0.0252941	0.0247107	0.0203842	0.0159136	0.0180534	0.0203962	0.0213474	0.0190271	0.0161164	0.0201882	0.0203962		0.0186384	0.106644	0.0408672	0.0291149	0.0914634	0.0221873	0.0850614	0.0361611	0.0935749	0.0946956	0.0959134	0.0934056	0.0944278	0.0396424	0.0391236	0.0190495	0.0206084	0.0697411	0.0684828	0.0223179	0.0421537	0.0277561	0.0294692	0.022705	0.0365006	0.0363777	0.0258874	0.106129	0.0588796	0.0608082	0.0437073	0.0363352
	Cat07	0.0229322	0.0266145	0.0260376	0.0250784	0.0300899	0.0237162	0.0209434	0.0215264	0.0186165	0.0228918	0.0199687	0.0164803	0.0201803	0.0188088	0.0205681	0.0186384		0.109207	0.0421375	0.0304205	0.0940886	0.0262282	0.0866232	0.038229	0.0972067	0.0969064	0.0970566	0.0977472	0.0969968	0.0378861	0.0400391	0.023488	0.0234926	0.0680272	0.0704172	0.0271167	0.0445422	0.0205761	0.0246238	0.0263466	0.0358935	0.0323455	0.0237301	0.1087	0.064161	0.0649819	0.0434698	0.0384016
	Cat50	0.114603	0.113037	0.113581	0.112368	0.112347	0.113936	0.109731	0.108851	0.108307	0.108011	0.110233	0.109919	0.108368	0.108118	0.107298	0.106644	0.109207		0.0927874	0.117285	0.0579173	0.112326	0.0827533	0.107596	0.154881	0.154965	0.155091	0.154392	0.154771	0.113055	0.115523	0.10719	0.107567	0.141629	0.141497	0.109354	0.129418	0.110546	0.108159	0.110066	0.120119	0.120507	0.112934	0.0931034	0.13684	0.1353	0.112289	0.10629
	Cat31	0.0472908	0.0478652	0.0484303	0.0497512	0.051233	0.0499235	0.0449417	0.0413872	0.0438194	0.0430952	0.0443679	0.0432619	0.0419701	0.043628	0.0438445	0.0408672	0.0421375	0.0927874		0.0528609	0.0877028	0.0474914	0.107237	0.0543333	0.106672	0.107771	0.108262	0.107549	0.107523	0.0568982	0.0591048	0.0418105	0.0421941	0.0859259	0.0836424	0.0475463	0.0656566	0.05021	0.0529625	0.0453068	0.0555556	0.0565752	0.0450883	0.117407	0.0800745	0.080179	0.0657519	0.0570938
	Cat15	0.0360186	0.0354582	0.0402088	0.036994	0.0381266	0.0394508	0.032514	0.0315647	0.031371	0.0348162	0.0323142	0.0342294	0.0294802	0.0304146	0.0329138	0.0291149	0.0304205	0.117285	0.0528609		0.102747	0.0331717	0.0957891	0.0469293	0.104962	0.106767	0.106912	0.106195	0.106167	0.0465564	0.0487333	0.0285437	0.0319891	0.0776136	0.0770958	0.0351691	0.0530102	0.0393822	0.0403008	0.0309837	0.0463918	0.0262802	0.0352918	0.101187	0.0537206	0.0541619	0.0528651	0.0452087
	Cat24	0.100266	0.0990306	0.0981362	0.0976213	0.098688	0.0988593	0.0931736	0.0937262	0.0931736	0.0932268	0.0955003	0.0951748	0.0935895	0.093346	0.0932268	0.0914634	0.0940886	0.0579173	0.0877028	0.102747		0.0983077	0.0692278	0.0978261	0.144453	0.145211	0.145002	0.144296	0.145005	0.101952	0.0996754	0.091654	0.0916714	0.126547	0.125716	0.0931559	0.112723	0.0950751	0.0930188	0.0942428	0.104225	0.10459	0.0981922	0.0919562	0.123028	0.120394	0.100744	0.0954198
	Cat32	0.0222135	0.0185185	0.0198858	0.0208661	0.0204724	0.0198858	0.025646	0.0266145	0.025646	0.027593	0.0273758	0.0254553	0.0272069	0.0239028	0.0233379	0.0221873	0.0262282	0.112326	0.0474914	0.0331717	0.0983077		0.0905081	0.0436817	0.0999254	0.101044	0.100485	0.0997576	0.0986547	0.0444574	0.0416748	0.0235479	0.0239403	0.0765749	0.0720499	0.0264136	0.0476464	0.0333789	0.0346979	0.0248678	0.0420444	0.0377614	0.0163805	0.103226	0.0535783	0.0562572	0.0385972	0.0388824
	Cat48	0.0928585	0.0923372	0.0917976	0.0905429	0.0908917	0.091066	0.0860648	0.0869898	0.0853308	0.0861143	0.0876891	0.0866232	0.0861143	0.0855061	0.0850125	0.0850614	0.0866232	0.0827533	0.107237	0.0957891	0.0692278	0.0905081		0.0911013	0.139381	0.140144	0.139248	0.138879	0.138899	0.0949379	0.0918544	0.0841499	0.084166	0.12235	0.121511	0.0871481	0.107698	0.0879816	0.0855389	0.0871481	0.0987327	0.0976488	0.0911184	0.0773266	0.118438	0.117889	0.0951374	0.0886709
	Cat06	0.0453837	0.0433002	0.0431135	0.0444618	0.0436903	0.0438768	0.0384165	0.0363139	0.0391813	0.0353723	0.0389788	0.0374634	0.0357562	0.0359235	0.0372901	0.0361611	0.038229	0.107596	0.0543333	0.0469293	0.0978261	0.0436817	0.0911013		0.091967	0.089148	0.0885838	0.0889265	0.0928222	0.0342399	0.0524776	0.0375073	0.0359797	0.0825636	0.0824062	0.0414639	0.0596759	0.0426568	0.0443407	0.0357282	0.0523178	0.0499711	0.0400782	0.108877	0.0784091	0.0796058	0.029406	0.0254438
Group 2	Env09	0.103256	0.101695	0.10082	0.101733	0.101714	0.104353	0.0963115	0.0957883	0.0963115	0.0981378	0.0975247	0.0968523	0.0960104	0.0954156	0.094945	0.0935749	0.0972067	0.154881	0.106672	0.104962	0.144453	0.0999254	0.139381	0.091967		0.0172911	0.0155709	0.0167115	0.0169263	0.0806694	0.108355	0.092693	0.0930667	0.115974	0.116177	0.0948742	0.112997	0.0988827	0.0975791	0.0955841	0.106406	0.109208	0.0998134	0.155163	0.127544	0.127025	0.0976936	0.0899531
Group 2	Env10	0.10296	0.103872	0.10123	0.101082	0.104244	0.104411	0.0981378	0.0976155	0.0984919	0.0999628	0.100409	0.0961969	0.0981927	0.0965337	0.0964192	0.0946956	0.0969064	0.154965	0.107771	0.106767	0.145211	0.101044	0.140144	0.089148	0.0172911		0.0151982	0.0182447	0.0211254	0.0825188	0.104879	0.0931015	0.094188	0.11535	0.116241	0.0967021	0.11168	0.0953892	0.0986965	0.0977654	0.10472	0.106128	0.100224	0.155584	0.128294	0.128116	0.0959624	0.0907213
Group 2	Env07	0.104872	0.10296	0.102086	0.104058	0.10298	0.10632	0.0979333	0.0984736	0.0982874	0.0986965	0.100558	0.0977654	0.0986965	0.0991628	0.0969245	0.0959134	0.0970566	0.155091	0.108262	0.106912	0.145002	0.100485	0.139248	0.0885838	0.0155709	0.0151982		0.0172877	0.0194081	0.0812335	0.105735	0.093966	0.093271	0.116521	0.115005	0.0964978	0.113201	0.0955402	0.0970747	0.0972067	0.10661	0.106273	0.100373	0.156045	0.129108	0.128252	0.0957567	0.0894401
Group 2	Env11	0.102383	0.102235	0.10136	0.101565	0.102607	0.103833	0.0964978	0.0952647	0.0979151	0.0979698	0.0970024	0.0966841	0.0969064	0.0970205	0.0954868	0.0934056	0.0977472	0.154392	0.107549	0.106195	0.144296	0.0997576	0.138879	0.0889265	0.0167115	0.0182447	0.0172877		0.0216849	0.0801354	0.109952	0.0953714	0.0936099	0.116843	0.115328	0.0954156	0.112146	0.0980063	0.0963474	0.0950606	0.106591	0.107301	0.0996455	0.154673	0.126704	0.126184	0.0953811	0.0890643
Group 2	Pig04	0.10341	0.103262	0.101679	0.1033	0.102927	0.104861	0.0968103	0.0977065	0.0971652	0.0979295	0.0994413	0.0980611	0.0975746	0.0976883	0.0965092	0.0944278	0.0969968	0.154771	0.107523	0.106167	0.145005	0.0986547	0.138899	0.0928222	0.0169263	0.0211254	0.0194081	0.0216849		0.0815136	0.108517	0.0931886	0.0921348	0.117175	0.11497	0.0957268	0.112473	0.0993847	0.0991428	0.0971471	0.106912	0.109718	0.0992523	0.155389	0.129091	0.128233	0.0996248	0.0904475
	Cat11	0.0469083	0.0478682	0.0491962	0.0497773	0.0493899	0.0457897	0.043773	0.0416909	0.043394	0.0419011	0.0420543	0.0416909	0.0411411	0.040163	0.0426605	0.0396424	0.0378861	0.113055	0.0568982	0.0465564	0.101952	0.0444574	0.0949379	0.0342399	0.0806694	0.0825188	0.0812335	0.0801354	0.0815136		0.0535922	0.0394558	0.0379377	0.0813451	0.0829891	0.0437645	0.0629384	0.0449525	0.045868	0.0392081	0.0530448	0.0533282	0.0439176	0.113268	0.0819055	0.0820136	0.0414143	0.0321065
	Cat05	0.046439	0.046262	0.0464572	0.0458984	0.046271	0.0411039	0.0398437	0.042715	0.0394608	0.0425449	0.0423167	0.0392732	0.0410156	0.0384991	0.0383337	0.0391236	0.0400391	0.115523	0.0591048	0.0487333	0.0996754	0.0416748	0.0918544	0.0524776	0.108355	0.104879	0.105735	0.109952	0.108517	0.0535922		0.0296835	0.0358683	0.0531364	0.0552041	0.0402187	0.0596216	0.0394994	0.0408123	0.0413659	0.0544964	0.0457364	0.0430444	0.115027	0.0765723	0.079962	0.0569534	0.0507416
	Cat40	0.0295326	0.0274187	0.0283868	0.0285882	0.0278104	0.0276146	0.0217434	0.0219393	0.0221308	0.0240799	0.0257964	0.023488	0.0217562	0.0223223	0.023693	0.0190495	0.023488	0.10719	0.0418105	0.0285437	0.091654	0.0235479	0.0841499	0.0375073	0.092693	0.0931015	0.093966	0.0953714	0.0931886	0.0394558	0.0296835		0.0153513	0.0681044	0.0683065	0.0198	0.0430952	0.0283369	0.0308172	0.0229008	0.0378305	0.0346698	0.0241461	0.106677	0.0587002	0.0609989	0.0419922	0.0326874
	Cat17	0.0314637	0.0278104	0.0295499	0.0309077	0.02936	0.0295499	0.0244571	0.0231055	0.0229097	0.0252446	0.0261872	0.0250391	0.0221482	0.0246479	0.0244714	0.0206084	0.0234926	0.107567	0.0421941	0.0319891	0.0916714	0.0239403	0.084166	0.0359797	0.0930667	0.094188	0.093271	0.0936099	0.0921348	0.0379377	0.0358683	0.0153513		0.0732214	0.0694155	0.0201921	0.0442275	0.0267997	0.0308233	0.0229052	0.037459	0.032771	0.0214314	0.105622	0.0624049	0.0621189	0.0404692	0.0326938
	Cat41	0.0781839	0.0769376	0.0767635	0.0769666	0.0784018	0.0760377	0.0718461	0.0716711	0.0722097	0.0718868	0.0734602	0.0713073	0.0711589	0.0698377	0.0715229	0.0697411	0.0680272	0.141629	0.0859259	0.0776136	0.126547	0.0765749	0.12235	0.0825636	0.115974	0.11535	0.116521	0.116843	0.117175	0.0813451	0.0531364	0.0681044	0.0732214		0.0128821	0.0747364	0.0906406	0.074821	0.0705927	0.0718326	0.0784167	0.079095	0.074263	0.142909	0.0854066	0.0865849	0.0883239	0.0819827
	Cat37	0.0791109	0.0760521	0.0736961	0.0768069	0.0778804	0.0762408	0.0702284	0.0704172	0.0705927	0.0699036	0.0729363	0.0704172	0.0699036	0.0682162	0.0713611	0.0684828	0.0704172	0.141497	0.0836424	0.0770958	0.125716	0.0720499	0.121511	0.0824062	0.116177	0.116241	0.115005	0.115328	0.11497	0.0829891	0.0552041	0.0683065	0.0694155	0.0128821		0.0713073	0.0897839	0.0771983	0.0751554	0.0702152	0.0796939	0.076779	0.07228	0.142098	0.0841851	0.0850074	0.0906867	0.0832705
	Cat14	0.0342879	0.0310365	0.0300781	0.0322014	0.0295037	0.0316159	0.0238374	0.0244188	0.0253807	0.0265521	0.0290279	0.0267317	0.023465	0.025571	0.0242377	0.0223179	0.0271167	0.109354	0.0475463	0.0351691	0.0931559	0.0264136	0.0871481	0.0414639	0.0948742	0.0967021	0.0964978	0.0954156	0.0957268	0.0437645	0.0402187	0.0198	0.0201921	0.0747364	0.0713073		0.0462097	0.0265625	0.030964	0.0257611	0.0421154	0.0382239	0.0297107	0.107419	0.0613835	0.0625713	0.0451713	0.0374342
Group 3	Pig41	0.0522901	0.0554603	0.0508216	0.0532544	0.0543582	0.0515661	0.0465916	0.0471554	0.044351	0.0499714	0.0497427	0.0475282	0.04811	0.0475191	0.0458716	0.0421537	0.0445422	0.129418	0.0656566	0.0530102	0.112723	0.0476464	0.107698	0.0596759	0.112997	0.11168	0.113201	0.112146	0.112473	0.0629384	0.0596216	0.0430952	0.0442275	0.0906406	0.0897839	0.0462097		0.0410197	0.0456717	0.0458365	0.0568032	0.0578231	0.0467433	0.125508	0.0830546	0.0853001	0.0640488	0.0590926
Group 3	Pig40	0.032025	0.0360624	0.0351083	0.0341597	0.0345366	0.0328061	0.028878	0.0306103	0.0284934	0.0300488	0.0298304	0.0263775	0.0292797	0.0290675	0.0250391	0.0277561	0.0205761	0.110546	0.05021	0.0393822	0.0950751	0.0333789	0.0879816	0.0426568	0.0988827	0.0953892	0.0955402	0.0980063	0.0993847	0.0449525	0.0394994	0.0283369	0.0267997	0.074821	0.0771983	0.0265625	0.0410197		0.0198039	0.0300253	0.0406551	0.0333269	0.0282021	0.106825	0.0666034	0.0677934	0.0440804	0.0413014
Group 3	Env24	0.0341131	0.0369938	0.0379525	0.0343281	0.0362361	0.0341264	0.0305864	0.0326975	0.0302027	0.0321387	0.0311526	0.0284767	0.0309881	0.0300078	0.0286829	0.0294692	0.0246238	0.108159	0.0529625	0.0403008	0.0930188	0.0346979	0.0855389	0.0443407	0.0975791	0.0986965	0.0970747	0.0963474	0.0991428	0.045868	0.0408123	0.0308172	0.0308233	0.0705927	0.0751554	0.030964	0.0456717	0.0198039		0.0324966	0.0427005	0.0395677	0.0322266	0.106934	0.0678416	0.069397	0.0457644	0.0418451
	Cat21	0.0308353	0.0264136	0.0300781	0.0310486	0.0298887	0.0300781	0.0226784	0.0201644	0.0261514	0.0230784	0.0217051	0.0244188	0.0188162	0.0193852	0.0219178	0.022705	0.0263466	0.110066	0.0453068	0.0309837	0.0942428	0.0248678	0.0871481	0.0357282	0.0955841	0.0977654	0.0972067	0.0950606	0.0971471	0.0392081	0.0413659	0.0229008	0.0229052	0.0718326	0.0702152	0.0257611	0.0458365	0.0300253	0.0324966		0.032657	0.0332882	0.0235294	0.107419	0.0621201	0.0640441	0.042885	0.0324472
	Env18	0.0418434	0.045437	0.0445001	0.0428158	0.0465743	0.0433693	0.0409931	0.0370299	0.0383504	0.0406394	0.0404157	0.0396764	0.0376157	0.0370228	0.0395066	0.0365006	0.0358935	0.120119	0.0555556	0.0463918	0.104225	0.0420444	0.0987327	0.0523178	0.106406	0.10472	0.10661	0.106591	0.106912	0.0530448	0.0544964	0.0378305	0.037459	0.0784167	0.0796939	0.0421154	0.0568032	0.0406551	0.0427005	0.032657		0.0467914	0.0377176	0.119642	0.0764474	0.0769086	0.0578512	0.0506061
	Cat34	0.0413527	0.0396595	0.0425039	0.0396749	0.0419405	0.0406111	0.0344361	0.0357695	0.0348162	0.0378744	0.0330946	0.0346295	0.0359768	0.0319582	0.0363566	0.0363777	0.0323455	0.120507	0.0565752	0.0262802	0.10459	0.0377614	0.0976488	0.0499711	0.109208	0.106128	0.106273	0.107301	0.109718	0.0533282	0.0457364	0.0346698	0.032771	0.079095	0.076779	0.0382239	0.0578231	0.0333269	0.0395677	0.0332882	0.0467914		0.0337864	0.103747	0.0585449	0.0578857	0.0555234	0.0497589
	Cat33	0.0204765	0.0202876	0.021264	0.0238002	0.0230179	0.021264	0.0266301	0.024505	0.0266301	0.028577	0.0252693	0.0237301	0.0254852	0.0260478	0.0239356	0.0258874	0.0237301	0.112934	0.0450883	0.0352918	0.0981922	0.0163805	0.0911184	0.0400782	0.0998134	0.100224	0.100373	0.0996455	0.0992523	0.0439176	0.0430444	0.0241461	0.0214314	0.074263	0.07228	0.0297107	0.0467433	0.0282021	0.0322266	0.0235294	0.0377176	0.0337864		0.101672	0.0564054	0.055364	0.0372768	0.0383337
	Cat49	0.105173	0.104305	0.103416	0.102905	0.103245	0.103775	0.108154	0.107986	0.107797	0.107858	0.110085	0.109057	0.107858	0.108679	0.1075	0.106129	0.1087	0.0931034	0.117407	0.101187	0.0919562	0.103226	0.0773266	0.108877	0.155163	0.155584	0.156045	0.154673	0.155389	0.113268	0.115027	0.106677	0.105622	0.142909	0.142098	0.107419	0.125508	0.106825	0.106934	0.107419	0.119642	0.103747	0.101672		0.112045	0.109009	0.103146	0.106133
	Cat38	0.060427	0.0595193	0.0578576	0.0588011	0.0591603	0.0589695	0.0639711	0.0634258	0.0661737	0.0651101	0.065238	0.0634258	0.0647427	0.063046	0.0621673	0.0588796	0.064161	0.13684	0.0800745	0.0537206	0.123028	0.0535783	0.118438	0.0784091	0.127544	0.128294	0.129108	0.126704	0.129091	0.0819055	0.0765723	0.0587002	0.0624049	0.0854066	0.0841851	0.0613835	0.0830546	0.0666034	0.0678416	0.0621201	0.0764474	0.0585449	0.0564054	0.112045		0.0181362	0.0717958	0.0745448
	Cat39	0.0616177	0.0588573	0.0594192	0.0592508	0.0596102	0.0597899	0.0644242	0.0609292	0.0644242	0.0655644	0.0660592	0.0649819	0.0640928	0.0638662	0.0640928	0.0608082	0.0649819	0.1353	0.080179	0.0541619	0.120394	0.0562572	0.117889	0.0796058	0.127025	0.128116	0.128252	0.126184	0.128233	0.0820136	0.079962	0.0609989	0.0621189	0.0865849	0.0850074	0.0625713	0.0853001	0.0677934	0.069397	0.0640441	0.0769086	0.0578857	0.055364	0.109009	0.0181362		0.0718917	0.07318
Group 4	Pig16	0.0403131	0.0382128	0.0384088	0.0397649	0.040141	0.0391773	0.0440374	0.0453749	0.0436562	0.0444444	0.044215	0.0434698	0.0425366	0.0423167	0.0436817	0.0437073	0.0434698	0.112289	0.0657519	0.0528651	0.100744	0.0385972	0.0951374	0.029406	0.0976936	0.0959624	0.0957567	0.0953811	0.0996248	0.0414143	0.0569534	0.0419922	0.0404692	0.0883239	0.0906867	0.0451713	0.0640488	0.0440804	0.0457644	0.042885	0.0578512	0.0555234	0.0372768	0.103146	0.0717958	0.0718917		0.0198216
Group 4	Env05	0.0463125	0.0430883	0.0432833	0.0461538	0.0450029	0.0455696	0.038589	0.0364878	0.0404984	0.038229	0.0387688	0.039166	0.0351631	0.0349473	0.0363139	0.0363352	0.0384016	0.10629	0.0570938	0.0452087	0.0954198	0.0388824	0.0886709	0.0254438	0.0899531	0.0907213	0.0894401	0.0890643	0.0904475	0.0321065	0.0507416	0.0326874	0.0326938	0.0819827	0.0832705	0.0374342	0.0590926	0.0413014	0.0418451	0.0324472	0.0506061	0.0497589	0.0383337	0.106133	0.0745448	0.07318	0.0198216
Group 4	Pig12	0.0449679	0.0440288	0.0426984	0.0474708	0.0478413	0.0461269	0.0383866	0.0378168	0.0399143	0.0376438	0.0393302	0.0378168	0.0357282	0.0378094	0.0380265	0.0384315	0.0381992	0.107873	0.0580042	0.0483995	0.0963005	0.0425034	0.0899308	0.0271868	0.0904655	0.0905164	0.0899531	0.0899362	0.0916776	0.0368996	0.0547118	0.0355608	0.0355677	0.084666	0.0855907	0.0379969	0.0585208	0.0403352	0.0424042	0.0368493	0.0515286	0.0518105	0.0396639	0.107719	0.0761652	0.0766313	0.0215799	0.0140733
Group 4	Pig13	0.0434528	0.0421299	0.041943	0.0425283	0.0436647	0.041943	0.0372465	0.0355261	0.0368637	0.0341997	0.0393379	0.0382066	0.0372683	0.0370515	0.0380339	0.0357562	0.0366758	0.107177	0.0565317	0.0438817	0.0945017	0.0402187	0.0888462	0.025636	0.0908408	0.0912505	0.0910456	0.0910285	0.09277	0.0334507	0.0497852	0.03095	0.032498	0.080709	0.0823596	0.0368565	0.0570502	0.0407249	0.0416504	0.0337891	0.0507888	0.0491898	0.0389052	0.106302	0.0747203	0.0748196	0.0243227	0.0152566
Group 4	Pig34	0.0446046	0.04252	0.0408044	0.0448256	0.0444358	0.0419512	0.0387839	0.0366829	0.0372538	0.0376585	0.0389636	0.0351494	0.0345906	0.0351425	0.0353585	0.0361469	0.0366829	0.106838	0.0561712	0.0472882	0.0945198	0.0402265	0.0892308	0.0240821	0.0912162	0.0901917	0.0907042	0.0903286	0.0917121	0.0338419	0.0501757	0.0344221	0.0328896	0.081448	0.0812901	0.0357143	0.0570611	0.038439	0.0408958	0.0345636	0.0496727	0.0507037	0.0377617	0.106322	0.0769231	0.0759301	0.0211965	0.013291
Group 4	Pig19	0.0486287	0.0465524	0.0456051	0.0473315	0.0473223	0.0463666	0.0412933	0.0418695	0.0428182	0.0401716	0.0433768	0.0418695	0.0416991	0.0422426	0.0397894	0.03943	0.0411066	0.108523	0.060103	0.0490158	0.0969466	0.0435037	0.0902097	0.0305178	0.092172	0.0893529	0.0905845	0.0927177	0.0923106	0.0386643	0.0519227	0.0354069	0.0346447	0.0874553	0.0854991	0.0386115	0.0591377	0.0398049	0.0449242	0.0405221	0.0540177	0.0520532	0.0410477	0.107292	0.0764271	0.0772589	0.0280522	0.0236967
Group 4	Pig14	0.0455519	0.0461359	0.0459502	0.0472947	0.0461449	0.0444271	0.0374415	0.0403116	0.0401168	0.038229	0.0380043	0.039548	0.038994	0.0357143	0.0370804	0.0390168	0.0361046	0.107724	0.058947	0.0470952	0.0961465	0.041561	0.0894059	0.0250543	0.0921028	0.0900038	0.0901578	0.0883459	0.0922412	0.0344153	0.0515021	0.0361469	0.0365377	0.0841491	0.0843532	0.0389636	0.057241	0.0359445	0.0410826	0.0355191	0.0524798	0.0474995	0.039484	0.107211	0.0760045	0.0772003	0.0174638	0.0158479
Group 4	Pig17	0.0382203	0.0372695	0.0366954	0.0372841	0.0407364	0.0382353	0.0415772	0.0425366	0.0419594	0.0427484	0.0421381	0.0425366	0.0416016	0.0406171	0.0442754	0.0420086	0.0402422	0.111806	0.0622732	0.0534543	0.0998854	0.0368844	0.094267	0.0315582	0.097204	0.0954708	0.094907	0.0948891	0.0987793	0.041626	0.0564123	0.042204	0.0391466	0.0889056	0.0891108	0.0438596	0.0631559	0.0412351	0.0448343	0.042715	0.0558229	0.0519807	0.0347877	0.10229	0.072381	0.071374	0.0145534	0.0231637
Group 4	Env02	0.044622	0.0436817	0.0427317	0.0444618	0.0421628	0.0442581	0.0384165	0.0366972	0.038799	0.0365234	0.0389788	0.038229	0.0353723	0.0355399	0.0353723	0.0342399	0.038229	0.105802	0.0547054	0.0469293	0.0945559	0.0398593	0.0877936	0.0237014	0.0880196	0.0877094	0.0867846	0.0867683	0.0888722	0.0330854	0.0494334	0.0317398	0.0325171	0.0818405	0.0813208	0.0353447	0.0574537	0.038454	0.0401481	0.034193	0.0500674	0.0495948	0.0377765	0.105283	0.0743974	0.0748622	0.0231637	0.0136905
Group 4	Pig25	0.0414629	0.0401331	0.0391773	0.0409162	0.0397571	0.0387931	0.0470817	0.0446133	0.0455607	0.0452065	0.046878	0.0453749	0.0440632	0.0442237	0.0436817	0.0417969	0.0442323	0.112289	0.0635375	0.0528651	0.100744	0.0355181	0.0955035	0.0336747	0.0951934	0.0948891	0.0957567	0.0946657	0.0964104	0.039116	0.0554363	0.0385443	0.0377839	0.0883239	0.0885289	0.0417398	0.0618321	0.0444618	0.0465252	0.0425034	0.0559831	0.0570218	0.0341914	0.10206	0.0699581	0.071156	0.0151394	0.0198216
Group 4	Pig27	0.040141	0.0388083	0.0378506	0.039208	0.0380467	0.0382353	0.0453926	0.0413901	0.0434867	0.0431304	0.0444271	0.0444444	0.041219	0.0421463	0.0423663	0.0404771	0.0444444	0.11109	0.0604207	0.0534543	0.0998854	0.0334119	0.0939003	0.0307814	0.0936266	0.096544	0.094907	0.0930976	0.0952023	0.0389432	0.0571707	0.0410557	0.0360714	0.0899849	0.0876697	0.0415691	0.0631559	0.0458179	0.0474985	0.0408044	0.0558229	0.0561126	0.0328546	0.101203	0.0716463	0.0702692	0.0204731	0.023555
Group 4	Pig15	0.0376102	0.0389661	0.0391619	0.0405167	0.0416585	0.0399295	0.0436392	0.0434528	0.0440203	0.0436647	0.0445785	0.0457376	0.0455696	0.0426817	0.0451889	0.0463576	0.0445959	0.114388	0.0635133	0.0532202	0.102154	0.0378135	0.0965636	0.0344353	0.0973003	0.0944956	0.0953632	0.0964172	0.0981607	0.0413982	0.0550351	0.0415934	0.041219	0.0922412	0.092088	0.0455342	0.0640244	0.0436817	0.0491644	0.0417235	0.0582021	0.0540019	0.0349499	0.10419	0.0717685	0.0737002	0.0182903	0.0264613
Group 4	Env03	0.0484153	0.0463396	0.0461538	0.0463576	0.0459681	0.0469145	0.0422261	0.0408958	0.0418451	0.0384315	0.0427849	0.0416586	0.0388141	0.0397428	0.039961	0.0365377	0.0405142	0.107934	0.0595193	0.0480509	0.0963557	0.0444358	0.0899827	0.0233063	0.0933808	0.0909262	0.0914382	0.0917793	0.0945946	0.038454	0.0517073	0.0344288	0.0344355	0.0854347	0.0834747	0.039166	0.060404	0.0403587	0.0439518	0.0380191	0.0541787	0.0507135	0.041984	0.107062	0.0758438	0.0766749	0.0200238	0.0172277
Group 4	Pig18	0.0509394	0.0492534	0.0486906	0.050785	0.0530391	0.0502035	0.0542052	0.0536472	0.0545805	0.0549875	0.0562512	0.0555234	0.0546121	0.0540123	0.0557377	0.0535162	0.057396	0.122564	0.0743958	0.0468028	0.111216	0.0473602	0.105383	0.0448168	0.107667	0.105968	0.106114	0.104686	0.109584	0.0531401	0.0688657	0.0540854	0.0507064	0.102326	0.101117	0.0541948	0.0745283	0.0561343	0.0592764	0.0530683	0.067745	0.0513363	0.0487189	0.0970689	0.0646757	0.0647619	0.0281607	0.0361894
Group 4	Pig11	0.0471092	0.0457911	0.0463666	0.045809	0.0484624	0.044843	0.0416748	0.040343	0.0412933	0.0397894	0.0429961	0.040343	0.0401716	0.0403352	0.0413175	0.0390472	0.0395789	0.108164	0.0597328	0.0497685	0.0969466	0.0446481	0.090944	0.0285771	0.0953898	0.0929403	0.0927351	0.0941485	0.0973186	0.0367475	0.0515424	0.0369429	0.0377174	0.0856551	0.0876599	0.0409038	0.0591377	0.0386568	0.0426402	0.0393762	0.0532692	0.0509259	0.0444878	0.108011	0.0782493	0.0794463	0.0276625	0.020178
Group 4	Pig10	0.0447732	0.0461179	0.0455519	0.0472763	0.0484059	0.0451713	0.0385739	0.0402959	0.0401012	0.0382141	0.0387537	0.0402959	0.0397428	0.0368493	0.0370659	0.0401481	0.0372392	0.109472	0.0596645	0.047077	0.0971984	0.0434528	0.0908393	0.025823	0.0924259	0.0881745	0.0886885	0.090107	0.0932808	0.0355538	0.0484375	0.0365163	0.0380562	0.0833961	0.0854026	0.0404748	0.0572191	0.0363139	0.0425904	0.0358884	0.0520853	0.0482346	0.0425283	0.109322	0.0781605	0.0797198	0.0205981	0.0181962
Group 4	Pig26	0.0457555	0.0451977	0.0461538	0.045977	0.046729	0.0434867	0.0407011	0.0401325	0.0395557	0.0391966	0.0408799	0.0393685	0.0380488	0.0374488	0.039961	0.039602	0.0374561	0.108292	0.0569245	0.0495565	0.0956289	0.0417642	0.0896154	0.0264248	0.0930233	0.0905675	0.0892857	0.0921374	0.093163	0.0338486	0.0478983	0.0371166	0.0332811	0.0857949	0.0849181	0.0387839	0.0578134	0.0353792	0.0401403	0.0368709	0.0511834	0.045437	0.0400704	0.107421	0.0783942	0.0784983	0.0212007	0.0176203
Group 4	Pig23	0.0449591	0.0436392	0.043834	0.0451801	0.0451713	0.0453572	0.0391431	0.0378094	0.0406694	0.0376365	0.0397042	0.0385739	0.0357213	0.0366543	0.0368709	0.0361258	0.0401012	0.107494	0.0565101	0.0476374	0.0959191	0.0413497	0.0899135	0.0256259	0.0893729	0.0897821	0.0885006	0.0884839	0.0909433	0.0353585	0.0520468	0.0336332	0.0324853	0.0842897	0.0844938	0.0376072	0.0577693	0.0399454	0.0412532	0.0356934	0.0515186	0.0502987	0.0377395	0.107698	0.0743269	0.0747912	0.0200079	0.0136769
Group 4	Pig36	0.0585975	0.0565602	0.0571264	0.0573297	0.0576923	0.0560046	0.0539866	0.0519331	0.0532385	0.0536435	0.0541579	0.0515583	0.0510204	0.0511735	0.0502696	0.0502987	0.0515583	0.118571	0.0690175	0.060381	0.10686	0.054689	0.102447	0.0404512	0.102688	0.0992196	0.10078	0.0997029	0.103192	0.0480417	0.0626325	0.0474812	0.0452261	0.090604	0.0908074	0.0498556	0.0680618	0.0487852	0.0511932	0.0498556	0.0627019	0.064105	0.0522863	0.118441	0.0836616	0.0823308	0.0368996	0.0310547
Group 4	Pig21	0.0457465	0.0451889	0.0442409	0.0459681	0.0440546	0.044622	0.0414558	0.0374488	0.0380191	0.0399532	0.0404906	0.0397428	0.0376585	0.0378241	0.0353585	0.0361469	0.0397428	0.106838	0.0565425	0.0472882	0.0952472	0.0390778	0.0888632	0.0283632	0.0897821	0.091626	0.0903456	0.0870956	0.0913534	0.0357631	0.0516972	0.0348064	0.031348	0.0861388	0.0849021	0.0368637	0.0574318	0.0403509	0.0408958	0.0337957	0.0504234	0.051455	0.0377617	0.105963	0.0750996	0.0759301	0.0231546	0.0152596
Group 4	Pig35	0.0470542	0.0453572	0.0451713	0.0468963	0.0484059	0.0447907	0.0401012	0.0402959	0.0404827	0.0408879	0.0410426	0.0387688	0.0405063	0.0379969	0.0378315	0.0409117	0.0380043	0.1084	0.0592946	0.0500867	0.0964728	0.0411627	0.0901057	0.0269898	0.0927835	0.0917621	0.0911991	0.09154	0.0950684	0.0359375	0.0507218	0.0372828	0.0349883	0.0869974	0.0868421	0.0393302	0.0598095	0.038229	0.0425904	0.0366543	0.0528338	0.047858	0.0402344	0.108605	0.0785241	0.0782642	0.0237295	0.017412
Group 4	Pig24	0.0424868	0.0411627	0.0405933	0.0427067	0.0415529	0.0432664	0.0385739	0.0357073	0.0370443	0.0359165	0.0379895	0.0380043	0.0362998	0.0368493	0.0343817	0.0344019	0.0360905	0.106967	0.0555874	0.0455686	0.0953834	0.0392501	0.0893715	0.025823	0.0881248	0.0870956	0.0883293	0.0854347	0.0896954	0.0344019	0.0503415	0.0322896	0.032681	0.0815904	0.0821556	0.035122	0.0546218	0.0374634	0.0399221	0.0347385	0.0490857	0.0516179	0.0394685	0.10717	0.073055	0.074981	0.0229476	0.0166271
Group 4	Pig33	0.0586088	0.0591852	0.0578846	0.0606992	0.0599424	0.0590044	0.0528744	0.0538151	0.0525	0.0532795	0.0522976	0.0523178	0.0514055	0.0511834	0.0514055	0.0525606	0.0511932	0.120703	0.0723028	0.0615004	0.109375	0.056945	0.103906	0.0408401	0.104464	0.0995912	0.09974	0.10254	0.105322	0.0495565	0.0618974	0.0497493	0.0490064	0.0923994	0.0922475	0.0532385	0.069167	0.0491708	0.0553208	0.0521154	0.0671217	0.0611662	0.0552987	0.120577	0.0843961	0.0870218	0.0315254	0.0318297
Group 4	Pig22	0.0457287	0.0444098	0.0449854	0.0448081	0.0451801	0.0442237	0.0406773	0.0389636	0.0399143	0.0399377	0.0400934	0.0404906	0.038409	0.0385739	0.0391737	0.0376659	0.0385814	0.106798	0.0594852	0.0472699	0.0955742	0.0425034	0.0895637	0.0287402	0.091182	0.0901578	0.0917448	0.0906532	0.0920361	0.0357492	0.0531956	0.0344086	0.0336463	0.083945	0.0859507	0.037232	0.0577803	0.038424	0.0401168	0.0379969	0.0511538	0.0506841	0.0388976	0.106641	0.0761652	0.0748054	0.0219715	0.0156467
Group 4	Pig09	0.0468598	0.0447819	0.0461179	0.0478413	0.0470726	0.0472579	0.0410506	0.038956	0.0399066	0.0410746	0.0404669	0.0397196	0.0368709	0.0385664	0.0406931	0.0395712	0.0393379	0.10821	0.0591039	0.0480139	0.0966451	0.043258	0.0913803	0.0267928	0.0925961	0.0915744	0.0917276	0.0927835	0.0927351	0.0345906	0.0524264	0.036321	0.0351769	0.0835686	0.0855746	0.0402802	0.060358	0.0410906	0.0435374	0.0372247	0.0537634	0.0533	0.0396562	0.107698	0.0805141	0.0777104	0.0235317	0.0160364
Group 4	Pig08	0.0463035	0.0457465	0.0451801	0.0484247	0.0468963	0.0467017	0.0389636	0.0410666	0.0404906	0.0405142	0.0399066	0.0391584	0.0397506	0.0368565	0.0378389	0.0397738	0.0376292	0.108778	0.0596759	0.0485924	0.0979421	0.0419349	0.0915899	0.0269951	0.0928009	0.088191	0.0883459	0.0919152	0.0932983	0.0363281	0.0492091	0.0353723	0.0384465	0.0848542	0.0846979	0.0416261	0.057971	0.0367044	0.0433599	0.0366615	0.0532181	0.0482439	0.0413901	0.109342	0.0789026	0.0790072	0.0233432	0.017023
Group 4	Pig20	0.0741582	0.0725379	0.0709005	0.0754824	0.0732816	0.0730922	0.068156	0.0676136	0.0677902	0.0670963	0.068685	0.0676136	0.0670963	0.0657695	0.0659966	0.0667678	0.0676136	0.132486	0.0862709	0.0754221	0.120357	0.0696131	0.116096	0.0538727	0.117056	0.115743	0.115195	0.116895	0.117916	0.061989	0.0792718	0.0636519	0.0629278	0.104886	0.105089	0.0666793	0.0842613	0.0663885	0.0701854	0.063745	0.0787505	0.0779903	0.067642	0.13066	0.0981334	0.0979086	0.0530463	0.0446669
Group 4	Env16	0.0442409	0.0433002	0.0450205	0.0433171	0.0429268	0.0431135	0.040709	0.038994	0.0391813	0.0395866	0.0397428	0.0386115	0.0369069	0.0370732	0.0357562	0.0365449	0.0378463	0.105802	0.0565641	0.0465521	0.0945559	0.0402422	0.0877936	0.02643	0.0916088	0.089148	0.0900207	0.0907213	0.0917466	0.0361611	0.0494334	0.0321254	0.0313603	0.0832862	0.0852947	0.0364949	0.0563407	0.0373047	0.0393839	0.0361117	0.0500674	0.0495948	0.0381605	0.106003	0.0751281	0.0755935	0.0196351	0.0140845
Group 4	Env04	0.046489	0.0455519	0.0449854	0.0482303	0.0474616	0.0472671	0.0406773	0.0393455	0.0410586	0.0399377	0.0419988	0.0404906	0.0391737	0.038956	0.0414639	0.0407249	0.0397274	0.110019	0.060964	0.0480231	0.0977515	0.0425034	0.0910313	0.0271868	0.0943997	0.0926655	0.0928183	0.0924433	0.095256	0.0376659	0.053954	0.0367116	0.0351837	0.0853865	0.0859507	0.0414316	0.061477	0.0403352	0.0427849	0.0379969	0.0522775	0.0499325	0.0396639	0.109511	0.0790768	0.0773606	0.0188343	0.0148603
Group 4	Env01	0.0295615	0.028605	0.0276416	0.0282298	0.0278377	0.0295731	0.0348656	0.0319938	0.0337166	0.0333528	0.0361938	0.0342946	0.0322014	0.0323713	0.0333528	0.0326045	0.0323776	0.115124	0.05232	0.0407572	0.100076	0.0243471	0.092667	0.0463305	0.100242	0.10136	0.101509	0.10255	0.101455	0.0486057	0.0477676	0.0297223	0.0301134	0.0790812	0.0774741	0.0314085	0.0561798	0.0368134	0.0385064	0.0310244	0.0442904	0.0456912	0.0241698	0.104625	0.0606061	0.0577217	0.0347331	0.0377174
	Cat12	0.0291928	0.0282353	0.0322896	0.0297922	0.0297864	0.0295904	0.0337363	0.0339314	0.0325854	0.0360553	0.0335348	0.0339314	0.0329885	0.0327741	0.0326045	0.0353102	0.0320125	0.11873	0.0556933	0.0434279	0.102657	0.0266876	0.096731	0.0478786	0.105244	0.103538	0.102626	0.106486	0.105753	0.0531606	0.0455078	0.0324345	0.0320563	0.0823773	0.0829415	0.0348792	0.0562119	0.0318484	0.0400544	0.0329627	0.0495772	0.0430751	0.024184	0.106838	0.0613801	0.0607218	0.0362959	0.0430967
	Cat35	0.0327741	0.0314392	0.0324029	0.030682	0.032214	0.0320187	0.0277073	0.0271325	0.0261668	0.0284934	0.0263517	0.0240469	0.0219307	0.0221092	0.0257964	0.0238794	0.0209516	0.110128	0.0449589	0.0340491	0.0953829	0.0295152	0.087931	0.0361328	0.0963474	0.0928451	0.0937092	0.0972429	0.0964912	0.0411331	0.0337123	0.0217519	0.0229187	0.0707814	0.0713477	0.0269321	0.0484733	0.0246479	0.0317491	0.0250049	0.0368512	0.0325455	0.0266405	0.109623	0.0647304	0.0644487	0.0360149	0.0297689
	Cat25	0.0426357	0.0432171	0.040753	0.0420951	0.0432254	0.0426522	0.0368431	0.0336053	0.0360815	0.0387672	0.0400619	0.0374176	0.0361025	0.0366492	0.0380066	0.0326848	0.037037	0.108184	0.0437691	0.0460741	0.101362	0.041699	0.0958095	0.0463628	0.103966	0.104024	0.105224	0.1038	0.105527	0.0512623	0.0477948	0.0351729	0.0386108	0.074304	0.0748683	0.0379771	0.0569152	0.042199	0.0427383	0.0364553	0.0480751	0.0498466	0.0400155	0.105889	0.0733962	0.0691157	0.0496798	0.0431152
	Cat29	0.0587672	0.0589699	0.0595329	0.0615914	0.0619503	0.0595329	0.0538005	0.0517539	0.054173	0.0549493	0.0535988	0.0536193	0.052339	0.0513705	0.0534585	0.0519954	0.0532465	0.121674	0.0691469	0.0609108	0.110403	0.0559923	0.106038	0.0410694	0.0825089	0.0825551	0.0823529	0.0805457	0.0833489	0.0482507	0.06613	0.0503169	0.0518234	0.0738381	0.0744003	0.0556512	0.0739839	0.0579461	0.0595761	0.0504314	0.0661501	0.0657197	0.0562164	0.123999	0.0887397	0.0895689	0.0451375	0.0351525
	Cat22	0.0580042	0.0570938	0.0572847	0.0560015	0.0593285	0.0576556	0.0530534	0.049149	0.0530534	0.0538271	0.0521092	0.0513849	0.0508507	0.0491396	0.0515956	0.0463957	0.0510126	0.125948	0.0669166	0.0393806	0.111609	0.053749	0.106203	0.0616883	0.106356	0.107458	0.106211	0.105843	0.108252	0.0557146	0.0631217	0.0473361	0.0480935	0.0929932	0.0939002	0.0526718	0.0703067	0.0557039	0.056593	0.048202	0.0595238	0.047619	0.0528533	0.108305	0.0630648	0.063513	0.0638501	0.0566507
	Cat23	0.0306641	0.0320187	0.0302912	0.0327997	0.0308714	0.029521	0.0244332	0.0257863	0.0271325	0.0252199	0.024619	0.0246286	0.0256059	0.0238514	0.0217391	0.0209763	0.0242424	0.109248	0.0455241	0.0353828	0.0941244	0.0254652	0.0873898	0.0397738	0.0929798	0.0937442	0.0938958	0.0935225	0.0934754	0.0394251	0.0392885	0.0203962	0.0204002	0.0738786	0.0726278	0.0221092	0.0441852	0.0267735	0.0319439	0.0224961	0.0396917	0.0376812	0.024902	0.108384	0.0616087	0.0620598	0.0396639	0.0330465
	Cat47	0.0953564	0.0941086	0.0924756	0.0926848	0.0930322	0.0939353	0.0882128	0.0887698	0.0878469	0.0878974	0.0905617	0.0891354	0.0886294	0.0887529	0.0871648	0.0857472	0.0884041	0.0919231	0.108594	0.0852078	0.072193	0.0919188	0.0677767	0.0910488	0.140674	0.139724	0.139513	0.140516	0.140539	0.0981513	0.0929025	0.0863061	0.0852207	0.124025	0.12284	0.0889271	0.108346	0.0871982	0.0891525	0.0892925	0.100831	0.0848913	0.0917976	0.0787738	0.107773	0.105065	0.0958141	0.0900884
	Cat02	0.102266	0.101762	0.101593	0.102511	0.100356	0.100881	0.0942015	0.0979584	0.095631	0.096756	0.0964962	0.0965323	0.0956848	0.0961575	0.096042	0.0960961	0.0965323	0.145772	0.116492	0.107156	0.13516	0.103184	0.129616	0.103079	0.14881	0.149892	0.151018	0.151324	0.150361	0.103925	0.0973952	0.0941375	0.0973734	0.126779	0.127667	0.0991766	0.117281	0.098932	0.0976204	0.0988209	0.108253	0.10967	0.102362	0.147064	0.127765	0.127928	0.103461	0.0967803
	Cat03	0.102809	0.101593	0.0992868	0.10341	0.100544	0.100356	0.0954614	0.0970765	0.0961755	0.0958724	0.0977528	0.096363	0.0958724	0.0977711	0.0962296	0.0959264	0.0977894	0.145615	0.114601	0.108394	0.134655	0.101593	0.129453	0.101128	0.149991	0.151073	0.150532	0.150838	0.149539	0.102694	0.094707	0.093609	0.0943432	0.125935	0.125457	0.0972274	0.118154	0.100899	0.0985203	0.0982962	0.108438	0.109155	0.10255	0.14793	0.125892	0.128454	0.104006	0.0955342
	Cat04	0.112247	0.111049	0.108773	0.110035	0.11107	0.109125	0.104264	0.10445	0.106379	0.103615	0.106525	0.103744	0.106086	0.105841	0.104322	0.103673	0.104803	0.151188	0.120687	0.115958	0.142726	0.109643	0.137273	0.106729	0.147128	0.147541	0.146333	0.147308	0.148342	0.103673	0.105362	0.101736	0.103879	0.133273	0.13314	0.103538	0.123862	0.106478	0.10341	0.105302	0.114953	0.116022	0.110242	0.153832	0.13155	0.132398	0.107825	0.101892
	Cat46	0.181409	0.180966	0.180162	0.17939	0.180014	0.18049	0.18363	0.185112	0.184281	0.183728	0.185696	0.184461	0.184381	0.184102	0.183076	0.182521	0.183483	0.176375	0.193537	0.176555	0.170465	0.178997	0.159175	0.18172	0.221565	0.221681	0.222087	0.22143	0.221874	0.185784	0.184234	0.182374	0.182734	0.203967	0.203548	0.184248	0.200879	0.183468	0.182537	0.184248	0.192048	0.17861	0.179603	0.144311	0.180424	0.178048	0.176951	0.179172
	Cat13	0.145647	0.145856	0.1457	0.143876	0.145205	0.145362	0.140588	0.14077	0.140248	0.139985	0.142076	0.139752	0.138965	0.140066	0.141344	0.136996	0.138731	0.162246	0.153032	0.134815	0.151876	0.144162	0.148564	0.136656	0.178262	0.175448	0.177179	0.176179	0.178191	0.134263	0.136087	0.138202	0.137205	0.162562	0.162114	0.139204	0.156736	0.139696	0.141136	0.138183	0.149305	0.136926	0.144085	0.150082	0.154358	0.153223	0.141202	0.136079
	Cat20	0.111447	0.111657	0.111132	0.108482	0.111678	0.111489	0.116165	0.115291	0.115103	0.115522	0.117017	0.115645	0.114813	0.115977	0.115167	0.111321	0.114936	0.145864	0.134916	0.122951	0.129846	0.110586	0.124882	0.118702	0.152991	0.151725	0.153538	0.150812	0.152202	0.125819	0.121979	0.114356	0.114377	0.14852	0.147715	0.114017	0.134315	0.114856	0.116375	0.114372	0.126462	0.126512	0.109765	0.135348	0.132804	0.13263	0.113766	0.117403
	Cat42	0.0905957	0.0900728	0.0902645	0.0886416	0.0886246	0.0891659	0.0848984	0.084723	0.0837967	0.0834773	0.0861574	0.0843558	0.083845	0.0839724	0.0827414	0.0824207	0.0843558	0.0826893	0.103248	0.075656	0.0627566	0.0886076	0.057874	0.08699	0.134811	0.135574	0.136053	0.133962	0.13501	0.0908569	0.08921	0.0811382	0.0804155	0.120513	0.120022	0.0826779	0.104069	0.0835093	0.0829016	0.0837807	0.0961393	0.0760682	0.0881167	0.0675122	0.0988306	0.0975241	0.0906641	0.0841842
	Cat43	0.0991609	0.099008	0.0984733	0.0968666	0.0986641	0.0991988	0.0934936	0.0929567	0.0927658	0.0939111	0.0943756	0.0936844	0.0928189	0.0925749	0.0917256	0.0903176	0.0925926	0.0884223	0.112294	0.0850172	0.0704966	0.097193	0.0690938	0.095977	0.143225	0.143645	0.144459	0.143067	0.143778	0.100856	0.0985618	0.0916045	0.091622	0.128357	0.128913	0.0934758	0.111339	0.0921254	0.0911523	0.093112	0.103864	0.0836037	0.0967125	0.0767139	0.106519	0.103806	0.0989074	0.0935583
	Cat45	0.0958015	0.0952836	0.0943829	0.0938635	0.0942098	0.0936544	0.0886681	0.0895893	0.0890332	0.0898146	0.0910132	0.0906835	0.0894495	0.0881116	0.0883534	0.0876723	0.0895893	0.0857583	0.108659	0.0823799	0.0700525	0.0930988	0.0644845	0.0933308	0.142411	0.142489	0.142279	0.14157	0.142279	0.0978675	0.0951833	0.0874976	0.0871481	0.125811	0.125672	0.0893812	0.108411	0.0891184	0.0881453	0.0893812	0.100905	0.0805959	0.094437	0.0736494	0.104996	0.102279	0.0966258	0.0901765
	Cat44	0.0921456	0.0923549	0.0921809	0.0905602	0.0916411	0.0910834	0.0860813	0.0866398	0.0860813	0.0857636	0.088072	0.0881057	0.0864979	0.0855225	0.0857636	0.08471	0.0866398	0.0835105	0.106191	0.0783075	0.0692413	0.0905255	0.0606061	0.0889145	0.137689	0.138797	0.13893	0.137186	0.137893	0.0938635	0.0918721	0.0830609	0.0827082	0.122722	0.122233	0.0853308	0.105944	0.0861639	0.085188	0.0864316	0.0983917	0.0772475	0.0907695	0.070969	0.101433	0.0997732	0.0914869	0.0861106
	Env06	0.0522964	0.0506182	0.0511879	0.0517674	0.0532613	0.0511879	0.0461568	0.0418118	0.0454019	0.0473156	0.0474629	0.0467272	0.0435372	0.0448309	0.0461836	0.0424254	0.0471042	0.116589	0.0628788	0.0387582	0.104478	0.0491106	0.0989534	0.0366758	0.0978605	0.0961431	0.0973567	0.0941462	0.0983607	0.0439412	0.0608343	0.0437561	0.0392081	0.0910618	0.0898394	0.0450155	0.066314	0.0499711	0.0516278	0.0438817	0.0576006	0.0421803	0.0493326	0.0978756	0.0641245	0.0645774	0.0407725	0.0310911
	Cat27	0.0418605	0.0416828	0.0422563	0.0405589	0.0416909	0.0395963	0.0364482	0.0354995	0.0364482	0.0383721	0.0354857	0.0332103	0.0330354	0.0320575	0.0330354	0.0322894	0.0335922	0.11488	0.0549012	0.0449309	0.0998865	0.0386408	0.0939585	0.0474806	0.098997	0.101522	0.10026	0.100241	0.100558	0.047858	0.0492917	0.0336314	0.0332555	0.0814912	0.0806149	0.0360605	0.0583665	0.0372454	0.0400697	0.0356797	0.0499235	0.0475825	0.0354223	0.113679	0.0700926	0.0698202	0.0492821	0.041958
	Cat28	0.0437222	0.0431669	0.0414648	0.0435624	0.0431752	0.0418442	0.03642	0.0362333	0.0368003	0.0383424	0.0384987	0.0331846	0.0356797	0.0362263	0.0318632	0.033793	0.0343289	0.116558	0.0548595	0.0471445	0.100888	0.0386108	0.0960624	0.0478219	0.0978644	0.0989786	0.0973616	0.0976969	0.0987172	0.050077	0.0500097	0.0339872	0.0343756	0.0821482	0.0827096	0.0360325	0.0539002	0.0372165	0.0407966	0.0360325	0.0495125	0.0479203	0.0365403	0.114656	0.0711321	0.0683065	0.0481086	0.043065
	Cat26	0.0519878	0.0510712	0.0520076	0.0533257	0.0548024	0.0505166	0.0466539	0.0457241	0.0436614	0.0489203	0.0464538	0.0431034	0.0466807	0.0468362	0.0466807	0.0459594	0.0427285	0.128205	0.0650178	0.0456708	0.112167	0.0521889	0.106419	0.060126	0.114521	0.115272	0.115413	0.116423	0.116411	0.0626543	0.062297	0.0472727	0.0442868	0.0921685	0.0937788	0.0477646	0.0640689	0.0470723	0.0528122	0.0481375	0.0583459	0.0449524	0.0475551	0.117308	0.0734854	0.0743028	0.0608031	0.0565749
	Cat30	0.0720738	0.0686404	0.068829	0.0679373	0.0686533	0.0666415	0.0617214	0.0626415	0.0617214	0.06541	0.0648078	0.0615443	0.0602911	0.060068	0.0650452	0.0588569	0.0622759	0.136986	0.0767093	0.0704673	0.121888	0.0635281	0.119065	0.0742696	0.125384	0.126806	0.125249	0.127594	0.126243	0.0756098	0.0727926	0.0575758	0.0597919	0.0967919	0.0948972	0.0617098	0.082164	0.0679849	0.0677583	0.0631718	0.0770233	0.0708676	0.0666793	0.137578	0.0935199	0.0925858	0.076778	0.0696884
	Cat09	0.0665526	0.0649153	0.0617849	0.0638338	0.0649276	0.0643687	0.069697	0.0717124	0.069697	0.0704679	0.0698599	0.0676906	0.0682723	0.068044	0.0686386	0.0679446	0.0680569	0.134697	0.0835193	0.076952	0.123631	0.0630716	0.119746	0.0650763	0.0699025	0.0724719	0.0729927	0.0726184	0.072901	0.0616908	0.0830017	0.0655644	0.0677805	0.0874165	0.0886827	0.0711447	0.087908	0.0737798	0.073913	0.0685866	0.0791987	0.082756	0.0614504	0.126298	0.0911792	0.0927165	0.0542308	0.0600497
	Cat10	0.0668947	0.0648906	0.0628691	0.0663877	0.0649029	0.0639756	0.0707663	0.0698599	0.0704012	0.0704412	0.0709287	0.0691288	0.0689786	0.0694813	0.0649449	0.0682853	0.0698599	0.134647	0.0827753	0.0780049	0.124281	0.0604616	0.119701	0.0650515	0.0716826	0.0742472	0.0740464	0.0733121	0.0743167	0.0631419	0.0836963	0.0681085	0.067388	0.0891566	0.0904206	0.0718472	0.0875209	0.0730231	0.0738851	0.0678287	0.0809648	0.0809292	0.0617967	0.126599	0.0900817	0.0923277	0.0560784	0.0596558
	Cat36	0.0460235	0.0424547	0.0426476	0.0436041	0.0405719	0.0418919	0.0372443	0.0359212	0.0353487	0.0399152	0.0347692	0.0374373	0.0372659	0.0366725	0.0372659	0.0338688	0.0351623	0.119859	0.0563327	0.0294854	0.105372	0.040564	0.0984476	0.0512327	0.105438	0.107242	0.106689	0.105273	0.105244	0.0545768	0.053413	0.0333011	0.0344494	0.0842027	0.0829759	0.0387507	0.0579464	0.0418192	0.0457428	0.0368584	0.0539821	0.0321587	0.0400232	0.102747	0.0553555	0.0550598	0.0534027	0.0457529
Group 5	Pig39	0.0386483	0.0377065	0.0359922	0.0388651	0.0392385	0.0371379	0.0431084	0.0410296	0.0427301	0.0442683	0.0436631	0.0414087	0.0416183	0.0402633	0.0408598	0.0424008	0.042545	0.12145	0.0602729	0.049262	0.106921	0.0365616	0.101064	0.0510935	0.106958	0.107718	0.107163	0.106091	0.108519	0.051455	0.0540383	0.0422153	0.0414648	0.0817091	0.0822714	0.0423434	0.0615181	0.0454194	0.0478395	0.0431001	0.0557146	0.0515326	0.0340998	0.110358	0.0659216	0.0660091	0.0449416	0.048993
Group 5	Pig38	0.0381101	0.0390747	0.036215	0.0379451	0.0409868	0.0365972	0.0429567	0.0416344	0.0437137	0.0437391	0.0438902	0.0397364	0.0433604	0.0423844	0.0399457	0.0418686	0.0416344	0.11997	0.0627131	0.0494917	0.106118	0.0344895	0.0998858	0.0547177	0.108273	0.107983	0.108478	0.107407	0.110535	0.0524388	0.0550281	0.0405432	0.0443455	0.0823176	0.0825206	0.0414327	0.0635882	0.0464037	0.0473156	0.0433269	0.0544621	0.0510165	0.0327869	0.109204	0.0654277	0.0644119	0.047832	0.0492248
Group 5	Pig37	0.0373323	0.0390595	0.036965	0.0375486	0.0386858	0.036583	0.0436968	0.0412391	0.0455862	0.0433437	0.0427383	0.0412391	0.0433437	0.0416102	0.0395502	0.0407135	0.0431335	0.119925	0.0601176	0.0505941	0.10715	0.0348588	0.0994864	0.0550725	0.108583	0.107943	0.108788	0.106667	0.109794	0.0531689	0.0550068	0.0409073	0.0439497	0.0833646	0.0846442	0.0417957	0.0624645	0.0433604	0.0454106	0.0417957	0.0536977	0.0509969	0.0327741	0.110944	0.0620965	0.064755	0.04933	0.0507162
Group 5	Env19	0.0444702	0.0424008	0.0425944	0.0393792	0.0416505	0.0418361	0.0375532	0.0373669	0.0367932	0.0375751	0.0384913	0.0366066	0.0371949	0.0350775	0.0371949	0.0326404	0.0373669	0.115478	0.0570616	0.0452628	0.101228	0.0374612	0.093506	0.0497003	0.101019	0.101428	0.101927	0.100853	0.101874	0.0485643	0.0488656	0.0332168	0.0343689	0.079258	0.0765766	0.0348837	0.0572078	0.0402477	0.0407887	0.037546	0.0502484	0.0434114	0.0380583	0.113926	0.0671078	0.0668307	0.0515005	0.0434361
Group 5	Env17	0.0453843	0.044075	0.0423762	0.0403023	0.0425697	0.0419973	0.0369582	0.0375314	0.0377176	0.0388781	0.0401699	0.0375314	0.0373597	0.0356244	0.0358388	0.0343356	0.0394279	0.116283	0.0601475	0.0461686	0.10134	0.0391473	0.0943504	0.0513613	0.103238	0.103646	0.104494	0.101667	0.104444	0.0517208	0.0497773	0.0352918	0.0368217	0.0801048	0.0799476	0.0339082	0.0573538	0.038134	0.0398145	0.0380897	0.051145	0.0461951	0.039364	0.115089	0.0683406	0.0669694	0.049012	0.0439752
Group 5	Pig05	0.0448136	0.0457706	0.0467181	0.0431418	0.0454019	0.0421827	0.0401777	0.0384764	0.0367647	0.0386847	0.0392195	0.0369582	0.0383053	0.0365712	0.0371661	0.035285	0.035818	0.118207	0.0588569	0.0470994	0.103656	0.0416102	0.097056	0.0470201	0.104105	0.0992395	0.101149	0.100426	0.103908	0.0473988	0.0457986	0.0381413	0.0373886	0.0802769	0.0786812	0.0367576	0.0571645	0.0348972	0.0407572	0.0390338	0.0505822	0.0430025	0.0403101	0.116314	0.071065	0.0718868	0.0503291	0.0460526
Group 5	Env08	0.0493066	0.0461212	0.0459371	0.0465161	0.0480139	0.0455598	0.0409108	0.0422372	0.0427993	0.04471	0.0422209	0.0392119	0.0424465	0.0395829	0.0390414	0.0383053	0.0418596	0.119194	0.061024	0.048566	0.102883	0.0427218	0.0980839	0.0503861	0.103346	0.103053	0.10355	0.102479	0.106654	0.0518732	0.0480434	0.0358388	0.0404021	0.0805909	0.0815106	0.0390112	0.0593348	0.0417069	0.0445087	0.040903	0.0557458	0.0474732	0.044453	0.115896	0.0721145	0.0732994	0.050677	0.0464037
	Cat08	0.0494632	0.0489162	0.0483592	0.0478111	0.0485511	0.04686	0.0541881	0.0517768	0.0515858	0.0560748	0.0558414	0.052149	0.0538476	0.0543686	0.0512428	0.0497798	0.052521	0.134622	0.0734442	0.0405199	0.119375	0.0436622	0.103033	0.067619	0.120212	0.12062	0.121444	0.118335	0.121417	0.0693707	0.0664756	0.0522088	0.0529637	0.0976015	0.0956955	0.0515759	0.0739358	0.0560962	0.0595737	0.0530636	0.067219	0.046148	0.0476373	0.0947983	0.0587014	0.0558395	0.0583046	0.060386
Group 6	Env29	0.0566724	0.059847	0.0589248	0.0583844	0.0609709	0.0596672	0.0639391	0.0630236	0.063202	0.0643442	0.0659445	0.0633923	0.0639756	0.0652215	0.0639756	0.0595761	0.0648659	0.131472	0.0786475	0.0720075	0.11578	0.0565026	0.111466	0.0732915	0.115307	0.115371	0.116548	0.11549	0.116859	0.0771996	0.0740034	0.0630957	0.0634769	0.0988727	0.0987243	0.0653992	0.0837833	0.06621	0.0689197	0.06319	0.0739139	0.0742276	0.0567267	0.12407	0.083131	0.0839566	0.0688337	0.0723396
Group 6	Env26	0.0611738	0.0628582	0.0611972	0.0625119	0.0632404	0.0597129	0.0650933	0.0663877	0.0647249	0.0680738	0.0670975	0.0627025	0.0658671	0.0667427	0.0666032	0.0655363	0.0663877	0.130877	0.0844362	0.0775019	0.117976	0.064707	0.111195	0.0755471	0.122281	0.122348	0.124543	0.123493	0.123491	0.0827039	0.0769964	0.0686703	0.0712521	0.0989458	0.100906	0.0716859	0.0888311	0.0699354	0.0719029	0.0687559	0.0808327	0.078269	0.061974	0.12486	0.0903334	0.0904513	0.071838	0.0778875
Group 6	Env28	0.0593415	0.0617709	0.0612206	0.0603102	0.0628943	0.0604785	0.0654864	0.06494	0.0640122	0.0655238	0.0674905	0.0638338	0.0651553	0.0641905	0.0636797	0.0633467	0.062357	0.1285	0.0798131	0.0735433	0.113441	0.0573126	0.108745	0.0704333	0.115088	0.114112	0.114254	0.113194	0.115257	0.0761941	0.076659	0.0650143	0.0657644	0.0993341	0.0995375	0.0654739	0.0842341	0.0648113	0.0664256	0.0643687	0.0743599	0.0746747	0.0564191	0.12176	0.0853727	0.0840509	0.0659509	0.0698473
Group 6	Env30	0.0659299	0.0668699	0.0663236	0.0661582	0.067619	0.0670604	0.0716452	0.0703718	0.069816	0.0713202	0.0725379	0.0711035	0.0705882	0.0707243	0.0691227	0.067326	0.0700057	0.12905	0.08473	0.0806906	0.114723	0.06318	0.110045	0.079871	0.120475	0.120541	0.121711	0.120314	0.120996	0.0840875	0.0794979	0.0678836	0.0693653	0.104827	0.10503	0.071997	0.0884101	0.0702487	0.0736742	0.0690702	0.0804124	0.0828957	0.0626672	0.122324	0.0849197	0.0857463	0.0739893	0.0781932
Group 6	Env27	0.0557364	0.0596558	0.0587335	0.0578212	0.0596672	0.0557578	0.0619048	0.0643075	0.060427	0.0630476	0.0631779	0.0602479	0.0626786	0.0624524	0.0612011	0.0604962	0.0591377	0.130941	0.0777425	0.07	0.115593	0.0544479	0.111278	0.0686892	0.115469	0.114495	0.115674	0.11427	0.11633	0.0759182	0.0712376	0.0603169	0.0625477	0.0969293	0.095723	0.0626309	0.07823	0.0601145	0.0628452	0.0615238	0.0730009	0.0718597	0.054671	0.124582	0.080793	0.0837696	0.0649425	0.0721492
Group 6	Env15	0.0531568	0.0511145	0.0520553	0.0496345	0.0514988	0.0513067	0.0545246	0.0554599	0.0537799	0.0567878	0.0561819	0.0562034	0.0567878	0.0547054	0.0560444	0.0557044	0.0562034	0.129976	0.0752668	0.0660235	0.115658	0.0484895	0.111341	0.0646642	0.109639	0.110048	0.109148	0.110519	0.11293	0.0730412	0.0675857	0.0521672	0.0544166	0.0948675	0.0933037	0.0533971	0.0764772	0.0553216	0.0569572	0.056373	0.0690436	0.063128	0.0502116	0.121856	0.0754363	0.0758971	0.0556626	0.0614825
Group 7	Env20	0.0670433	0.070878	0.0688876	0.066541	0.0705285	0.0674327	0.0730474	0.0757576	0.0734082	0.0745318	0.0750094	0.0725126	0.0752527	0.0714152	0.0701952	0.0731296	0.0703433	0.147053	0.0887704	0.0819733	0.132504	0.0661515	0.128729	0.0862004	0.096851	0.0937615	0.0928611	0.0970341	0.0983877	0.0892525	0.0818933	0.0736783	0.0740532	0.0820579	0.0836712	0.0759162	0.0916926	0.0691339	0.0754117	0.0737551	0.0816969	0.0759494	0.0641873	0.140226	0.0875576	0.0908421	0.0753721	0.082756
Group 7	Env25	0.068323	0.0656109	0.0639743	0.0652707	0.0681733	0.0654347	0.0717901	0.0698067	0.0699812	0.0725534	0.0719505	0.067994	0.0703829	0.0687066	0.0689331	0.0678827	0.069082	0.14589	0.0871965	0.0796657	0.130291	0.0645161	0.127534	0.0828025	0.0935437	0.0932452	0.0958402	0.0937271	0.0961292	0.0873045	0.0842402	0.0691599	0.0702611	0.0786994	0.0796084	0.0710536	0.0908257	0.0725806	0.0766785	0.0710536	0.0804598	0.0800669	0.0632792	0.138032	0.0856247	0.0864426	0.074109	0.0786264
	Cat01	0.0514099	0.0508637	0.0518035	0.0512574	0.0497503	0.0476831	0.0564993	0.0552053	0.0546427	0.0550459	0.0574099	0.0548338	0.0561605	0.0548233	0.0550459	0.0524703	0.0559481	0.123051	0.0615819	0.0657596	0.117801	0.046364	0.0956439	0.0666158	0.120044	0.120797	0.118185	0.119539	0.119876	0.0672748	0.0639847	0.0504218	0.0530448	0.0959867	0.0951323	0.0550038	0.076564	0.0598894	0.0592946	0.0553752	0.0691409	0.0657969	0.0488368	0.102106	0.0798429	0.0788685	0.0569012	0.0597358
	Pig03	0.0534718	0.0540489	0.0512425	0.0529457	0.0555556	0.0531178	0.047729	0.0456647	0.0481047	0.0492592	0.0482785	0.0460412	0.0485082	0.0475366	0.0424792	0.0455247	0.0460412	0.122787	0.0680106	0.0437368	0.107244	0.0495469	0.101762	0.062776	0.112502	0.111869	0.113749	0.110599	0.115101	0.0653046	0.0608629	0.0460945	0.0483622	0.0888765	0.091569	0.0465922	0.0655985	0.0473988	0.0498077	0.0469682	0.0602204	0.0426349	0.0493922	0.109962	0.0604739	0.0642289	0.0634615	0.0558444
	Cat16	0.0629966	0.0631977	0.0578748	0.0621212	0.0621094	0.0586115	0.0544076	0.0557029	0.0544076	0.0551763	0.056418	0.0531208	0.0559136	0.054218	0.0533308	0.0522516	0.0545972	0.134675	0.0735376	0.05119	0.118136	0.057685	0.114233	0.0662879	0.0916452	0.0927494	0.0911434	0.0918292	0.0921319	0.0694915	0.0662491	0.0509603	0.0543004	0.0728083	0.0697804	0.0536595	0.0718796	0.05704	0.0623229	0.0543973	0.0687979	0.0508507	0.0575389	0.121839	0.0726257	0.0748743	0.0688021	0.0627726
	Cat19	0.0531549	0.0526114	0.0509383	0.0503928	0.0541109	0.0524302	0.0496847	0.0453936	0.0452021	0.0485938	0.0498567	0.04689	0.0467254	0.046881	0.0456026	0.0441289	0.04689	0.124167	0.0654416	0.0389908	0.110862	0.0496264	0.104026	0.0575856	0.0986357	0.0976375	0.0984876	0.097417	0.100185	0.0497417	0.0605016	0.045071	0.0469529	0.0890741	0.0892758	0.0470633	0.0637659	0.050478	0.0480199	0.0463158	0.0576669	0.0427563	0.0494727	0.108972	0.0644979	0.0627591	0.0578877	0.0521572
	Notes:
	1. The isolates are ordered accoridng to the core SNP tree (Fig. 3)
	2. The phylogenetic group for pig and environmental isolates are highlighted with different colors.
[truncated: 73 more columns]

## Sheet: Table_S6
Table S6. Virulence genes in 121 E. coli isolates in this study and E. coli strains EDL 933 and Sakai (shiga toxin producing genes are not included)
		Group 1																							Group 2												Group 3										Group 4
Gene name	Gene founction	Pig28	Pig29	Pig30	Env22	Pig32	Env23	Env21	Pig06	Pig07	Env13	Env12	Env14	Pig02	Pig01	Cat18	Cat07	Cat50	Cat31	Cat15	Cat24	Cat32	Cat48	Cat06	Env09	Env10	Env07	Env11	Pig04	Cat11	Cat05	Cat40	Cat17	Cat41	Cat37	Cat14	Pig41	Pig40	Env24	Cat21	Env18	Cat34	Cat33	Cat49	Cat38	Cat39	Pig16	Env05	Pig12
ccdb	Plasmid KIL19 (from E.coli) cytotoxic protein (ccdB) gene complete cds.	1	1	1	1	1	1	1	1	1	1	1	1	1	1	1	1	1	1	1	1	1	1	1	1	1	1	1	1	1	1	1	1	1	1	1	1	1	1	1	1	1	1	1	1	1	1	1	1
etpC	type II secretion protein	1	1	1	1	1	1	1	1	1	1	1	1	1	1	1	1	1	1	1	1	1	1	1	1	1	1	1	1	1	1	1	1	1	1	1	1	1	1	1	1	1	1	1	1	1	1	1	1
etpD	type II secretion protein	1	1	1	1	1	1	1	1	1	1	1	1	1	1	1	1	1	1	1	1	1	1	1	1	1	1	1	1	1	1	1	1	1	1	1	1	1	1	1	1	1	1	1	1	1	1	1	1
etpE	type II secretion protein	1	1	1	1	1	1	1	1	1	1	1	1	1	1	1	1	1	1	1	1	1	1	1	1	1	1	1	1	1	1	1	1	1	1	1	1	1	1	1	1	1	1	1	1	1	1	1	1
etpF	type II secretion protein	1	1	1	1	1	1	1	1	1	1	1	1	1	1	1	1	1	1	1	1	1	1	1	1	1	1	1	1	1	1	1	1	1	1	1	1	1	1	1	1	1	1	1	1	1	1	1	1
etpG	type II secretion protein	1	1	1	1	1	1	1	1	1	1	1	1	1	1	1	1	1	1	1	1	1	1	1	1	1	1	1	1	1	1	1	1	1	1	1	1	1	1	1	1	1	1	1	1	1	1	1	1
etpH	type II secretion protein	1	1	1	1	1	1	1	1	1	1	1	1	1	1	1	1	1	1	1	1	1	1	1	1	1	1	1	1	1	1	1	1	1	1	1	1	1	1	1	1	1	1	1	1	1	1	1	1
etpI	type II secretion protein	1	1	1	1	1	1	1	1	1	1	1	1	1	1	1	1	1	1	1	1	1	1	1	1	1	1	1	1	1	1	1	1	1	1	1	1	1	1	1	1	1	1	1	1	1	1	1	1
etpJ	type II secretion protein	1	1	1	1	1	1	1	1	1	1	1	1	1	1	1	1	1	1	1	1	1	1	1	1	1	1	1	1	1	1	1	1	1	1	1	1	1	1	1	1	1	1	1	1	1	1	1	1
etpK	type II secretion protein	1	1	1	1	1	1	1	1	1	1	1	1	1	1	1	1	1	1	1	1	1	1	1	1	1	1	1	1	1	1	1	1	1	1	1	1	1	1	1	1	1	1	1	1	1	1	1	1
etpL	type II secretion protein	1	1	1	1	1	1	1	1	1	1	1	1	1	1	1	1	1	1	1	1	1	1	1	1	1	1	1	1	1	1	1	1	1	1	1	1	1	1	1	1	1	1	1	1	1	1	1	1
etpM	type II secretion protein	1	1	1	1	1	1	1	1	1	1	1	1	1	1	1	1	1	1	1	1	1	1	1	1	1	1	1	1	1	1	1	1	1	1	1	1	1	1	1	1	1	1	1	1	1	1	1	1
etpN	type II secretion protein	1	1	1	1	1	1	1	1	1	1	1	1	1	1	1	1	1	1	1	1	1	1	1	1	1	1	1	1	1	1	1	1	1	1	1	1	1	1	1	1	1	1	1	1	1	1	1	1
etpO	type II secretion protein	1	1	1	1	1	1	1	1	1	1	1	1	1	1	1	1	1	1	1	1	1	1	1	1	1	1	1	1	1	1	1	1	1	1	1	1	1	1	1	1	1	1	1	1	1	1	1	1
hlyA / ehxA	Enterohaemolysin	1	1	1	1	1	1	1	1	1	1	1	1	1	1	1	1	1	1	1	1	1	1	1	1	1	1	1	1	1	1	1	1	1	1	1	1	1	1	1	1	1	1	1	1	1	1	1	1
hlyB	hemolysin transport protein	1	1	1	1	1	1	1	1	1	1	1	1	1	1	1	1	1	1	1	1	1	1	1	1	1	1	1	1	1	1	1	1	1	1	1	1	1	1	1	1	1	1	1	1	1	1	1	1
hlyC	hemolysin transport protein	1	1	1	1	1	1	1	1	1	1	1	1	1	1	1	1	1	1	1	1	1	1	1	1	1	1	1	1	1	1	1	1	1	1	1	1	1	1	1	1	1	1	1	1	1	1	1	1
hlyD	hemolysin transport protein	1	1	1	1	1	1	1	1	1	1	1	1	1	1	1	1	1	1	1	1	1	1	1	1	1	1	1	1	1	1	1	1	1	1	1	1	1	1	1	1	1	1	1	1	1	1	1	1
ibeC	hypothetical protein	1	1	1	1	1	1	1	1	1	1	1	1	1	1	1	1	1	1	1	1	1	1	1	1	1	1	1	1	1	1	1	1	1	1	1	1	1	1	1	1	1	1	1	1	1	1	1	1
stcE	metalloprotease	1	1	1	1	1	1	1	1	1	1	1	1	1	1	1	1	1	1	1	1	1	0	1	1	1	1	1	1	1	1	1	1	1	1	1	1	1	1	1	1	1	1	1	1	1	1	1	1
aec15	hypothetical protein	1	1	1	1	1	1	1	1	1	1	1	1	1	1	1	1	0	1	1	0	1	0	1	1	1	1	1	1	1	1	1	1	1	1	1	1	1	1	1	1	1	1	0	1	1	1	1	1
aec17	hypothetical protein	1	1	1	1	1	1	1	1	1	1	1	1	1	1	1	1	1	1	1	1	1	1	1	1	1	1	1	1	1	1	1	1	1	1	1	1	1	1	1	1	1	1	1	1	1	1	1	1
aec18	hypothetical protein	1	1	1	1	1	1	1	1	1	1	1	1	1	1	1	1	1	1	1	1	1	1	1	1	1	1	1	1	1	1	1	1	1	1	1	1	1	1	1	1	1	1	1	1	1	1	1	1
aec19	hypothetical protein	1	1	1	1	1	1	1	1	1	1	1	1	1	1	1	1	1	1	1	1	1	1	1	1	1	1	1	1	1	1	1	1	1	1	1	1	1	1	1	1	1	1	1	1	1	1	1	1
aec22	hypothetical protein	1	1	1	1	1	1	1	1	1	1	1	1	1	1	1	1	1	1	1	1	1	1	1	1	1	1	1	1	1	1	1	1	1	1	1	1	1	1	1	1	1	1	1	1	1	1	1	1
aec23	hypothetical protein	1	1	1	1	1	1	1	1	1	1	1	1	1	1	1	1	1	1	1	1	1	1	1	1	1	1	1	1	1	1	1	1	1	1	1	1	1	1	1	1	1	1	1	1	1	1	1	1
aec24	hypothetical protein	1	1	1	1	1	1	1	1	1	1	1	1	1	1	1	1	1	1	1	1	1	1	1	1	1	1	1	1	1	1	1	1	1	1	1	1	1	1	1	1	1	1	1	1	1	1	1	1
aec25	hypothetical protein	1	1	1	1	1	1	1	1	1	1	1	1	1	1	1	1	1	1	1	1	1	1	1	1	1	1	1	1	1	1	1	1	1	1	1	1	1	1	1	1	1	1	1	1	1	1	1	1
aec26	hypothetical protein	1	1	1	1	1	1	1	1	1	1	1	1	1	1	1	1	1	1	1	1	1	1	1	1	1	1	1	1	1	1	1	1	1	1	1	1	1	1	1	1	1	1	1	1	1	1	1	1
aec28	hypothetical protein	1	1	1	1	1	1	1	1	1	1	1	1	1	1	1	1	1	1	1	1	1	1	1	1	1	1	1	1	1	1	1	1	1	1	1	1	1	1	1	1	1	1	1	1	1	1	1	1
aec29	ImpA domain protein	1	1	1	1	1	1	1	1	1	1	1	1	1	1	1	1	1	1	1	1	1	1	1	1	1	1	1	1	1	1	1	1	1	1	1	1	1	1	1	1	1	1	1	1	1	1	1	1
aec30	hypothetical protein	1	1	1	1	1	1	1	1	1	1	1	1	1	1	1	1	1	1	1	1	1	1	1	1	1	1	1	1	1	1	1	1	1	1	1	1	1	1	1	1	1	1	0	1	1	1	1	1
aec31	ImpA domain protein	1	1	1	1	1	1	1	1	1	1	1	1	1	1	1	1	1	1	1	1	1	1	1	1	1	1	1	1	1	1	1	1	1	1	1	1	1	1	1	1	1	1	1	1	1	1	1	1
aec32	hypothetical protein	1	1	1	1	1	1	1	1	1	1	1	1	1	1	1	1	1	1	1	1	1	1	1	1	1	1	1	1	1	1	1	1	1	1	1	1	1	1	1	1	1	1	1	1	1	1	1	1
artj	E.coli artP artI artQ artM and artJ genes.	1	1	1	1	1	1	1	1	1	1	1	1	1	1	1	1	1	1	1	1	1	1	1	1	1	1	1	1	1	1	1	1	1	1	1	1	1	1	1	1	1	1	1	1	1	1	1	1
aslA	putative arylsulfatase	1	1	1	1	1	1	1	1	1	1	1	1	1	1	1	1	1	1	1	1	1	1	1	1	1	1	1	1	1	1	1	1	1	1	1	1	1	1	1	1	1	1	1	1	1	1	1	1
astA	heat-stable enterotoxin 1	1	1	1	1	1	1	1	1	1	1	1	1	1	1	1	1	1	1	1	1	1	1	1	1	1	1	1	1	1	1	1	1	1	1	1	1	1	1	1	1	1	1	1	1	1	1	1	1
b2854	Putative lytic transglycosylase Adherence Hemorrhagic coli pilus	1	1	1	1	1	1	1	1	1	1	1	1	1	1	1	1	1	1	1	1	1	1	1	1	1	1	1	1	1	1	1	1	1	1	1	1	1	1	1	1	1	1	1	1	1	1	1	1
c3610	bifunctional enterobactin receptor/adhesin protein	1	1	1	1	1	1	1	1	1	1	1	1	1	1	1	1	1	1	1	1	1	1	1	0	0	0	0	0	1	1	1	1	1	1	1	1	1	1	1	1	1	1	1	1	1	1	1	1
cadA	cadBA operon partial sequence	1	1	1	1	1	1	1	1	1	1	1	1	1	1	1	1	1	1	1	1	1	1	1	1	1	1	1	1	1	1	1	1	1	1	1	1	1	1	1	1	1	1	1	1	1	1	1	1
cah	putative adhesin	1	1	1	1	1	1	1	1	1	1	1	1	1	1	1	1	1	1	1	1	1	1	1	0	0	0	0	0	1	1	1	1	1	1	1	1	1	1	1	1	1	1	1	1	1	1	1	1
cba	colicin B	0	0	0	0	0	0	0	0	0	0	0	0	0	0	0	0	0	0	0	0	0	0	0	0	0	0	0	0	0	0	0	0	0	0	0	0	0	0	0	0	0	0	0	0	0	0	0	0
cda	E.coli plasmid pColD-157 DNA.	0	0	0	0	0	0	0	0	0	0	0	0	0	0	0	0	0	0	0	0	0	0	0	0	0	0	0	0	0	0	0	0	0	0	0	0	0	0	0	0	0	0	0	0	0	0	0	0
cdtA	cytolethal distending toxin subunit A	0	0	0	0	0	0	0	0	0	0	0	0	0	0	0	0	0	0	0	0	0	0	0	1	1	1	1	1	0	0	0	0	0	0	0	0	0	0	0	0	0	0	0	0	0	0	0	0
cdtB	cytolethal distending toxin subunit B	0	0	0	0	0	0	0	0	0	0	0	0	0	0	0	0	0	0	0	0	0	0	0	1	1	1	1	1	0	0	0	0	0	0	0	0	0	0	0	0	0	0	0	0	0	0	0	0
cdtC	CdtC	0	0	0	0	0	0	0	0	0	0	0	0	0	0	0	0	0	0	0	0	0	0	0	1	1	1	1	1	0	0	0	0	0	0	0	0	0	0	0	0	0	0	0	0	0	0	0	0
cei	E.coli plasmid DNA for colicin E9.	0	0	0	0	0	0	0	0	0	0	0	0	0	0	0	0	0	0	0	0	0	0	0	0	0	0	0	0	0	0	0	0	1	1	0	0	0	0	0	1	0	0	0	0	0	0	0	0
celb	Endonuclease colicin E2	0	0	0	0	0	0	0	0	0	0	0	0	0	0	0	0	0	0	0	0	0	0	0	0	0	0	0	0	0	0	0	0	1	1	0	0	0	0	0	1	0	0	0	0	0	0	0	0
cesAB	chaperone for EspA and EspB	1	1	1	1	1	1	1	1	1	1	1	1	1	1	1	1	1	1	1	1	1	1	1	1	1	1	1	1	1	1	1	1	1	1	1	1	1	1	1	1	1	1	1	1	1	1	1	1
cesD	chaperone for EspB and EspD	1	1	1	1	1	1	1	1	1	1	1	1	1	1	1	1	1	1	1	1	1	1	1	1	1	1	1	1	1	1	1	1	1	1	1	1	1	1	1	1	1	1	1	1	1	1	1	1
cesD2	chaperone for EspD	1	1	1	1	1	1	1	1	1	1	1	1	1	1	1	1	1	1	1	1	1	1	1	1	1	1	1	1	1	1	1	1	1	1	1	1	1	1	1	1	1	1	1	1	1	1	1	1
cesF	CesF chaperone for EspF	1	1	1	1	1	1	1	1	1	1	1	1	1	1	1	1	1	1	1	1	1	1	1	1	1	1	1	1	1	1	1	1	1	1	1	1	1	1	1	1	1	1	1	1	1	1	1	1
cesL	chaperone for SepL	1	1	1	1	1	1	1	1	1	1	1	1	1	1	1	1	1	1	1	1	1	1	1	1	1	1	1	1	1	1	1	1	1	1	1	1	1	1	1	1	1	1	1	1	1	1	1	1
cesT	multieffector chaperone	1	1	1	1	1	1	1	1	1	1	1	1	1	1	1	1	1	1	1	1	1	1	1	1	1	1	1	1	1	1	1	1	1	1	1	1	1	1	1	1	1	1	1	1	1	1	1	1
cheA	Chemotaxis protein CheA	1	1	1	1	1	1	1	1	1	1	1	1	1	1	1	1	0	1	1	1	1	1	1	1	1	1	1	1	1	1	1	1	1	1	1	1	1	1	1	1	1	1	1	1	1	1	1	1
cheB	chemotaxis-specific methylesterase	1	1	1	1	1	1	1	1	1	1	1	1	1	1	1	1	1	1	1	1	1	1	1	1	1	1	1	1	1	1	1	1	1	1	1	1	1	1	1	1	1	1	1	1	1	1	1	1
cheR	chemotaxis methyltransferase CheR	1	1	1	1	1	1	1	1	1	1	1	1	1	1	1	1	1	1	1	1	1	1	1	1	1	1	1	1	1	1	1	1	1	1	1	1	1	1	1	1	1	1	1	1	1	1	1	1
cheW	purine-binding chemotaxis protein	1	1	1	1	1	1	1	1	1	1	1	1	1	1	1	1	1	1	1	1	1	1	1	1	1	1	1	1	1	1	1	1	1	1	1	1	1	1	1	1	1	1	1	1	1	1	1	1
cheY	chemotaxis regulatory protein CheY	1	1	1	1	1	1	1	1	1	1	1	1	1	1	1	1	1	1	1	1	1	1	1	1	1	1	1	1	1	1	1	1	1	1	1	1	1	1	1	1	1	1	1	1	1	1	1	1
cheZ	chemotaxis regulator CheZ	1	1	1	1	1	1	1	1	1	1	1	1	1	1	1	1	1	1	1	1	1	1	1	1	1	1	1	1	1	1	1	1	1	1	1	1	1	1	1	1	1	1	1	1	1	1	1	1
chuA	outer membrane heme/hemoglobin receptor	1	1	1	1	1	1	1	1	1	1	1	1	1	1	1	1	1	1	1	1	1	1	1	1	1	1	1	1	1	1	1	1	1	1	1	1	1	1	1	1	1	1	1	1	1	1	1	1
chuS	hypothetical protein	1	1	1	1	1	1	1	1	1	1	1	1	1	1	1	1	1	1	1	1	1	1	1	1	1	1	1	1	1	1	1	1	1	1	1	1	1	1	1	1	1	1	1	1	1	1	1	1
chuT	putative periplasmic binding protein	1	1	1	1	1	1	1	1	1	1	1	1	1	1	1	1	1	1	1	1	1	1	1	1	1	1	1	1	1	1	1	1	1	1	1	1	1	1	1	1	1	1	1	1	1	1	1	1
chuU	putative permease of iron compound ABC transport system	1	1	1	1	1	1	1	1	1	1	1	1	1	1	1	1	1	1	1	1	1	1	1	1	1	1	1	1	1	1	1	1	1	1	1	1	1	1	1	1	1	1	1	1	1	1	1	1
chuV	ATP-binding hydrophilic protein ChuV	1	1	1	1	1	1	1	1	1	1	1	1	1	1	1	1	1	1	1	1	1	1	1	1	1	1	1	1	1	1	1	1	1	1	1	1	1	1	1	1	1	1	1	1	1	1	1	1
chuW	coproporphyrinogen III oxidase	1	1	1	1	1	1	1	1	1	1	1	1	1	1	1	1	1	1	1	1	1	0	1	1	1	1	1	1	1	1	1	1	1	1	1	1	1	1	1	1	1	1	1	1	1	1	1	1
chuX	hypothetical protein	1	1	1	1	1	1	1	1	1	1	1	1	1	1	1	1	1	1	1	1	1	1	1	1	1	1	1	1	1	1	1	1	1	1	1	1	1	1	1	1	1	1	1	1	1	1	1	1
chuY	hypothetical protein	1	1	1	1	1	1	1	1	1	1	1	1	1	1	1	1	1	1	1	1	1	1	1	1	1	1	1	1	1	1	1	1	1	1	1	1	1	1	1	1	1	1	1	1	1	1	1	1
cia	Plasmid ColIa colicin Ia structural protein and colicin Ia immunity protein genes complete cds; and unknown genes.	0	0	0	0	0	0	0	0	0	0	0	0	0	0	0	0	0	0	0	0	0	0	0	0	0	0	0	0	0	0	0	0	1	1	0	0	0	0	0	0	0	0	0	0	0	0	0	0
cib	Colicin IB	0	0	0	0	0	0	0	0	0	0	0	0	0	0	0	0	0	0	0	0	0	0	0	1	1	1	1	1	0	0	0	0	0	0	0	0	0	0	0	0	0	0	0	0	0	0	0	0
clpV	protease	1	1	1	1	1	1	1	1	1	1	1	1	1	1	1	1	1	1	1	1	1	1	1	1	1	1	1	1	1	1	1	1	1	1	1	1	1	1	1	1	1	1	1	1	1	1	1	1
cma	Plasmid pColBM-Cl139 from E.coli cma gene encoding colicin M activity peptide complete cds.	0	0	0	0	0	0	0	0	0	0	0	0	0	0	0	0	0	0	0	0	0	0	0	0	0	0	0	0	0	0	0	0	0	0	0	0	0	0	0	0	0	0	0	0	0	0	0	0
csgA	cryptic curlin major subunit	1	1	1	1	1	1	1	1	1	1	1	1	1	1	1	1	1	1	1	1	1	1	1	1	1	1	1	1	1	1	1	1	1	1	1	1	1	1	1	1	1	1	1	1	1	1	1	1
csgB	minor curlin subunit CsgB	1	1	1	1	1	1	1	1	1	1	1	1	1	1	1	1	1	1	1	1	1	1	1	1	1	1	1	1	1	1	1	1	1	1	1	1	1	1	1	1	1	1	1	1	1	1	1	1
csgC	putative autoagglutination protein	1	1	1	1	1	1	1	1	1	1	1	1	1	1	1	1	1	1	1	1	1	1	1	1	1	1	1	1	1	1	1	1	1	1	1	1	1	1	1	1	1	1	1	1	1	1	1	1
csgD	DNA-binding transcriptional regulator CsgD	1	1	1	1	1	1	1	1	1	1	1	1	1	1	1	1	1	1	1	1	1	1	1	1	1	1	1	1	1	1	1	1	1	1	1	1	1	1	1	1	1	1	1	1	1	1	1	1
csgE	curli assembly protein CsgE	1	1	1	1	1	1	1	1	1	1	1	1	1	1	1	1	1	1	1	1	1	1	1	1	1	1	1	1	1	1	1	1	1	1	1	1	1	1	1	1	1	1	1	1	1	1	1	1
csgF	curli assembly protein CsgF	1	1	1	1	1	1	1	1	1	1	1	1	1	1	1	1	1	1	1	1	1	1	1	1	1	1	1	1	1	1	1	1	1	1	1	1	1	1	1	1	1	1	1	1	1	1	1	1
csgG	curli production assembly/transport component 2nd curli operon	1	1	1	1	1	1	1	1	1	1	1	1	1	1	1	1	1	1	1	1	1	1	1	1	1	1	1	1	1	1	1	1	1	1	1	1	1	1	1	1	1	1	1	1	1	1	1	1
eae	intimin adherence protein	1	1	1	1	1	1	1	1	1	1	1	1	1	1	1	1	1	1	1	1	1	0	1	1	1	1	1	1	1	1	1	1	1	1	1	1	1	1	1	1	1	1	1	1	1	1	1	1
eaeH	adhesin	1	1	1	1	1	1	1	1	1	1	1	1	1	1	1	1	1	1	1	1	1	1	1	1	1	1	1	1	1	1	1	1	1	1	1	1	1	1	1	1	1	1	1	1	1	1	1	1
east1	EAST1	1	1	1	1	1	1	1	1	1	1	1	1	1	1	1	1	1	1	1	1	1	1	1	1	1	1	1	1	1	1	1	1	1	1	1	1	1	1	1	1	1	1	1	1	1	1	1	1
ecpA	MatB precursor	1	1	1	1	1	1	1	1	1	1	1	1	1	1	1	1	1	1	1	1	1	1	1	1	1	1	1	1	1	1	1	1	1	1	1	1	1	1	1	1	1	1	1	1	1	1	1	1
ecpB	hypothetical protein YagY precursor	1	1	1	1	1	1	1	1	1	1	1	1	1	1	1	1	1	1	1	1	1	1	1	1	1	1	1	1	1	1	1	1	1	1	1	1	1	1	1	1	1	1	1	1	1	1	1	1
ecpC	E. coli common pilus usher EcpC	1	1	1	1	1	1	1	1	1	1	1	1	1	1	1	1	1	1	1	1	1	1	1	1	1	1	1	1	1	1	1	1	1	1	1	1	1	1	1	1	1	1	1	1	1	1	1	1
ecpD	polymerized tip adhesin of ECP fibers	1	1	1	1	1	1	1	1	1	1	1	1	1	1	1	1	1	1	1	1	1	1	1	1	1	1	1	1	1	1	1	1	1	1	1	1	1	1	1	1	1	1	1	1	1	1	1	1
ecpE	E. coli common pilus chaperone EcpE	1	1	1	1	1	1	1	1	1	1	1	1	1	1	1	1	1	1	1	1	1	1	1	1	1	1	1	1	1	1	1	1	1	1	1	1	1	1	1	1	1	1	1	1	1	1	1	1
ecpR	regulator protein EcpR	1	1	1	1	1	1	1	1	1	1	1	1	1	1	1	1	1	1	1	1	1	1	1	1	1	1	1	1	1	1	1	1	1	1	1	1	1	1	1	1	1	1	1	1	1	1	1	1
ECs0229	hypothetical protein	1	1	1	1	1	1	1	1	1	1	1	1	1	1	1	1	1	1	1	1	1	1	1	1	1	1	1	1	1	1	1	1	1	1	1	1	1	1	1	1	1	1	1	1	1	1	1	1
ECs3712	hypothetical protein	1	1	1	1	1	1	1	1	1	1	1	1	1	1	1	1	1	1	1	1	1	1	1	1	1	1	1	1	1	1	1	1	1	1	1	1	1	1	1	1	1	1	1	1	1	1	1	1
ECs3728	hypothetical protein	1	1	1	1	1	1	1	1	1	1	1	1	1	1	1	1	1	1	1	1	1	1	1	1	1	1	1	1	1	1	1	1	1	1	1	1	1	1	1	1	1	1	1	1	1	1	1	1
ECs4566	hypothetical protein	1	1	1	1	1	1	1	1	1	1	1	1	1	1	1	1	1	1	1	1	1	1	1	1	1	1	1	1	1	1	1	1	1	1	1	1	1	1	1	1	1	1	1	1	1	1	1	1
ECs4584	hypothetical protein	1	1	1	1	1	1	1	1	1	1	1	1	1	1	1	1	1	1	1	1	1	1	1	1	1	1	1	1	1	1	1	1	1	1	1	1	1	1	1	1	1	1	1	1	1	1	1	1
ECS88_3547	lipoprotein NlpI	1	1	1	1	1	1	1	1	1	1	1	1	1	1	1	1	1	1	1	1	1	1	1	1	1	1	1	1	1	1	1	1	1	1	1	1	1	1	1	1	1	1	1	1	1	1	1	1
EcSMS35_B0007	colicin-E1 protein	0	0	0	0	0	0	0	0	0	0	0	0	0	0	0	0	0	0	0	0	0	0	0	0	0	0	0	0	0	0	0	0	0	0	0	0	0	0	0	0	0	0	0	0	0	0	0	0
ehaA	beta-barrel outer membrane protein	1	1	1	1	1	1	1	1	1	1	1	1	1	1	1	1	1	1	1	1	1	1	1	1	1	1	1	1	1	1	1	1	1	1	1	1	1	1	1	1	1	1	1	1	1	1	1	1
ehaB	flagellin structural protein	1	1	1	1	1	1	1	1	1	1	1	1	1	1	1	1	1	1	1	1	1	1	1	1	1	1	1	1	1	1	1	1	1	1	1	1	1	1	1	1	1	1	1	1	1	1	1	1
eivA	EivA	1	1	1	1	1	1	1	1	1	1	1	1	1	1	1	1	1	1	1	1	1	1	1	1	1	1	1	1	1	1	1	1	1	1	1	1	1	1	1	1	1	1	1	1	1	1	1	1
eivC	ATP synthase SpaL	1	1	1	1	1	1	1	1	1	1	1	1	1	1	1	1	1	1	1	1	1	1	1	1	1	1	1	1	1	1	1	1	1	1	1	1	1	1	1	1	1	1	1	1	1	1	1	1
eivE	EivE	1	1	1	1	1	1	1	1	1	1	1	1	1	1	1	1	1	1	1	1	1	1	1	1	1	1	1	1	1	1	1	1	1	1	1	1	1	1	1	1	1	1	1	1	1	1	1	1
eivF	EivF	1	1	1	1	1	1	1	1	1	1	1	1	1	1	1	1	1	1	1	1	1	1	1	1	1	1	1	1	1	1	1	1	1	1	1	1	1	1	1	1	1	1	1	1	1	1	1	1
eivG	EivG	1	1	1	1	1	1	1	1	1	1	1	1	1	1	1	1	1	1	1	1	1	1	1	1	1	1	1	1	1	1	1	1	1	1	1	1	1	1	1	1	1	1	1	1	1	1	1	1
eivI	EivI	1	1	1	1	1	1	1	1	1	1	1	1	1	1	1	1	1	1	1	1	1	1	1	1	1	1	1	1	1	1	1	1	1	1	1	1	1	1	1	1	1	1	1	1	1	1	1	1
eivJ	EivJ	1	1	1	1	1	1	1	1	1	1	1	1	1	1	1	1	1	1	1	1	1	1	1	1	1	1	1	1	1	1	1	1	1	1	1	1	1	1	1	1	1	1	1	1	1	1	1	1
entA	23-dihydro-23-dihydroxybenzoate dehydrogenase	1	1	1	1	1	1	1	1	1	1	1	1	1	1	1	1	1	1	1	1	1	1	1	1	1	1	1	1	1	1	1	1	1	1	1	1	1	1	1	1	1	1	1	1	1	1	1	1
entB	isochorismatase	1	1	1	1	1	1	1	1	1	1	1	1	1	1	1	1	1	1	1	1	1	1	1	1	1	1	1	1	1	1	1	1	1	1	1	1	1	1	1	1	1	1	1	1	1	1	1	1
entC	isochorismate synthase 1	1	1	1	1	1	1	1	1	1	1	1	1	1	1	1	1	1	1	1	1	1	1	1	1	1	1	1	1	1	1	1	1	1	1	1	1	1	1	1	1	1	1	1	1	1	1	1	1
entD	phosphopantetheinyl transferase component of enterobactin synthase multienzyme complex	1	1	1	1	1	1	1	1	1	1	1	1	1	1	1	1	1	1	1	1	1	1	1	1	1	1	1	1	1	1	1	1	1	1	1	1	1	1	1	1	1	1	1	1	1	1	1	1
entE	23-dihydroxybenzoate-AMP ligase component of enterobactin synthase multienzyme complex	1	1	1	1	1	1	1	1	1	1	1	1	1	1	1	1	1	1	1	1	1	1	1	1	1	1	1	1	1	1	1	1	1	1	1	1	1	1	1	1	1	1	1	1	1	1	1	1
entF	enterobactin synthase multienzyme complex component ATP-dependent	1	1	1	1	1	1	1	1	1	1	1	1	1	1	1	1	1	1	1	1	1	0	1	1	1	1	1	1	1	1	1	1	1	1	1	1	1	1	1	1	1	1	1	1	1	1	1	1
entS	enterobactin exporter iron-regulated	1	1	1	1	1	1	1	1	1	1	1	1	1	1	1	1	1	1	1	1	1	1	1	1	1	1	1	1	1	1	1	1	1	1	1	1	1	1	1	1	1	1	1	1	1	1	1	1
epaO	surface presentation of antigens protein SpaO	1	1	1	1	1	1	1	1	1	1	1	1	1	1	1	1	1	1	1	0	1	1	1	1	1	1	1	1	1	1	1	1	1	1	1	1	1	1	1	1	1	1	1	1	1	1	1	1
epaP	surface presentation of antigens protein SpaP	1	1	1	1	1	1	1	1	1	1	1	1	1	1	1	1	1	1	1	1	1	1	1	1	1	1	1	1	1	1	1	1	1	1	1	1	1	1	1	1	1	1	1	1	1	1	1	1
epaQ	EpaQ	1	1	1	1	1	1	1	1	1	1	1	1	1	1	1	1	1	1	1	1	1	1	1	1	1	1	1	1	1	1	1	1	1	1	1	1	1	1	1	1	1	1	1	1	1	1	1	1
epaR	Type III secretion apparatus protein SpaR/YscT/HrcT	1	1	1	1	1	1	1	1	1	1	1	1	1	1	1	1	1	1	1	1	1	1	1	1	1	1	1	1	1	1	1	1	1	1	1	1	1	1	1	1	1	1	1	1	1	1	1	1
epaS	surface presentation of antigens protein SpaS	1	1	1	1	1	1	1	1	1	1	1	1	1	1	1	1	1	1	1	1	1	1	1	1	1	1	1	1	1	1	1	1	1	1	1	1	1	1	1	1	1	1	1	1	1	1	1	1
eprH	EprH	1	1	1	1	1	1	1	1	1	1	1	1	1	1	1	1	1	1	1	1	1	1	1	1	1	1	1	1	1	1	1	1	1	1	1	1	1	1	1	1	1	1	1	1	1	1	1	1
eprI	EprI	1	1	1	1	1	1	1	1	1	1	1	1	1	1	1	1	1	1	1	1	1	1	1	1	1	1	1	1	1	1	1	1	1	1	1	1	1	1	1	1	1	1	1	1	1	1	1	1
eprJ	EprJ	1	1	1	1	1	1	1	1	1	1	1	1	1	1	1	1	1	1	1	1	1	1	1	1	1	1	1	1	1	1	1	1	1	1	1	1	1	1	1	1	1	1	1	1	1	1	1	1
eprK	EprK	1	1	1	1	1	1	1	1	1	1	1	1	1	1	1	1	1	1	1	1	1	1	1	1	1	1	1	1	1	1	1	1	1	1	1	1	1	1	1	1	1	1	1	1	1	1	1	1
escC	Type III secretion system secretin EscC	1	1	1	1	1	1	1	1	1	1	1	1	1	1	1	1	1	1	1	1	1	1	1	1	1	1	1	1	1	1	1	1	1	1	1	1	1	1	1	1	1	1	1	1	1	1	1	1
escD	Type III secretion system outer MS ring protein EscD	1	1	1	1	1	1	1	1	1	1	1	1	1	1	1	1	1	1	1	1	1	1	1	1	1	1	1	1	1	1	1	1	1	1	1	1	1	1	1	1	1	1	1	1	1	1	1	1
escE	chaperone for EscF	1	1	1	1	1	1	1	1	1	1	1	1	1	1	1	1	1	1	1	1	1	1	1	1	1	1	1	1	1	1	1	1	1	1	1	1	1	1	1	1	1	1	1	1	1	1	1	1
escF	Type III secretion system needle filament protein EscF	1	1	1	1	1	1	1	1	1	1	1	1	1	1	1	1	1	1	1	1	1	1	1	1	1	1	1	1	1	1	1	1	1	1	1	1	1	1	1	1	1	1	1	1	1	1	1	1
escG	chaperone for EscF	1	1	1	1	1	1	1	1	1	1	1	1	1	1	1	1	1	1	1	1	1	1	1	1	1	1	1	1	1	1	1	1	1	1	1	1	1	1	1	1	1	1	1	1	1	1	1	1
escI	Type III secretion system inner rod component EscI	1	1	1	1	1	1	1	1	1	1	1	1	1	1	1	1	1	1	1	1	1	1	1	1	1	1	1	1	1	1	1	1	1	1	1	1	1	1	1	1	1	1	1	1	1	1	1	1
escJ	Type III secretion system inner MS ring protein EscJ	1	1	1	1	1	1	1	1	1	1	1	1	1	1	1	1	1	1	1	1	1	1	1	1	1	1	1	1	1	1	1	1	1	1	1	1	1	1	1	1	1	1	1	1	1	1	1	1
escN	ATPase EscN	1	1	1	1	1	1	1	1	1	1	1	1	1	1	1	1	1	1	1	1	1	1	1	1	1	1	1	1	1	1	1	1	1	1	1	1	1	1	1	1	1	1	1	1	1	1	1	1
escO	positive regulator EscO	1	1	1	1	1	1	1	1	1	1	1	1	1	1	1	1	1	1	1	1	1	1	1	1	1	1	1	1	1	1	1	1	1	1	1	1	1	1	1	1	1	1	1	1	1	1	1	1
escR	Type III secretion systemminor export apparatus protein EscR	1	1	1	1	1	1	1	1	1	1	1	1	1	1	1	1	1	1	1	1	1	1	1	1	1	1	1	1	1	1	1	1	1	1	1	1	1	1	1	1	1	1	1	1	1	1	1	1
escS	EscS	1	1	1	1	1	1	1	1	1	1	1	1	1	1	1	1	1	1	1	1	1	1	1	1	1	1	1	1	1	1	1	1	1	1	1	1	1	1	1	1	1	1	1	1	1	1	1	1
escT	Type III secretion system minor export apparatus protein EscT	1	1	1	1	1	1	1	1	1	1	1	1	1	1	1	1	1	1	1	1	1	1	1	1	1	1	1	1	1	1	1	1	1	1	1	1	1	1	1	1	1	1	1	1	1	1	1	1
escU	Type III secretion system export apparatus switch protein EscU	1	1	1	1	1	1	1	1	1	1	1	1	1	1	1	1	1	1	1	1	1	1	1	1	1	1	1	1	1	1	1	1	1	1	1	1	1	1	1	1	1	1	1	1	1	1	1	1
escV	Type III secretion system major export apparatus protein	1	1	1	1	1	1	1	1	1	1	1	1	1	1	1	1	1	1	1	1	1	1	1	1	1	1	1	1	1	1	1	1	1	1	1	1	1	1	1	1	1	1	1	1	1	1	1	1
espA	Type III secretion system translocator protein EspA	1	1	1	1	1	1	1	1	1	1	1	1	1	1	1	1	1	1	1	1	1	1	1	1	1	1	1	1	1	1	1	1	1	1	1	1	1	1	1	1	1	1	1	1	1	1	1	1
espB	Type III secretion system translocator protein EspB pore protein	1	1	1	1	1	1	1	1	1	1	1	1	1	1	1	1	1	1	1	1	1	1	1	1	1	1	1	1	1	1	1	1	1	1	1	1	1	1	1	1	1	1	1	1	1	1	1	1
espD	Type III secretion system translocator protein EspD pore protein	1	1	1	1	1	1	1	1	1	1	1	1	1	1	1	1	1	1	1	1	1	1	1	1	1	1	1	1	1	1	1	1	1	1	1	1	1	1	1	1	1	1	1	1	1	1	1	1
espF	protein EspF	0	1	1	0	1	1	0	1	0	0	1	1	0	0	1	0	0	0	1	0	1	0	1	1	1	1	1	1	0	1	1	1	1	1	1	1	0	1	0	0	0	1	0	1	1	1	1	1
espG	Type III secretion system effector EspG GTPase activating protein	1	1	1	1	1	1	1	1	1	1	1	1	1	1	1	1	1	1	1	1	1	1	1	1	1	1	1	1	1	1	1	1	1	1	1	1	1	1	1	1	1	1	1	1	1	1	1	1
espH	Type III secretion system effector EspH RhoGEF Inhibitor	1	1	1	1	1	1	1	1	1	1	1	1	1	1	1	1	1	1	1	1	1	1	1	1	1	1	1	1	1	1	1	1	1	1	1	1	1	1	1	1	1	1	1	1	1	1	1	1
espJ	Type III secretion system effector EspJ adenosine diphosphate (ADP) ribosyltransferase	1	1	1	1	1	1	1	1	1	1	1	1	1	1	1	1	1	1	1	1	1	1	1	1	1	1	1	1	1	1	1	1	1	1	1	1	1	1	1	1	1	1	1	1	1	1	1	1
espK	Type III secretion system effector EspK	1	1	1	1	1	1	1	1	1	1	1	1	1	1	1	1	1	1	1	1	1	1	1	1	1	1	1	1	1	1	1	1	1	1	1	1	1	1	1	1	1	1	1	1	1	1	1	1
espL1	hypothetical protein	1	1	1	1	1	1	1	1	1	1	1	1	1	1	1	1	1	1	1	1	1	1	1	1	1	1	1	1	1	1	1	1	1	1	1	1	1	1	1	1	1	1	1	1	1	1	1	1
espL2	enterotoxin	1	1	1	1	1	1	1	1	1	1	1	1	1	1	1	1	1	1	1	1	1	1	1	1	1	1	1	1	1	1	1	1	1	1	1	1	1	1	1	1	1	1	1	1	1	1	1	1
espL3	PTS system arbutin-like IIC component	1	1	1	1	1	1	1	1	1	1	1	1	1	1	1	1	1	1	1	1	1	1	1	1	1	1	1	1	1	1	1	1	1	1	1	1	1	1	1	1	1	1	1	1	1	1	1	1
espL4	Type III secretion system effector EspL4	1	1	1	1	1	1	1	1	1	1	1	1	1	1	1	1	1	1	1	1	1	1	1	1	1	1	1	1	1	1	1	1	1	1	1	1	1	1	1	1	1	1	1	1	1	1	1	1
espM1	Type III secretion system effector EspM1 Rho guanine exchange factor	1	1	1	1	1	1	1	1	1	1	1	1	1	1	1	1	1	1	1	1	1	1	1	1	1	1	1	1	1	1	1	1	1	1	1	1	1	1	1	1	1	1	1	0	0	1	1	1
espM2	Type III secretion system effector EspM2 Rho guanine exchange factor	1	1	1	1	1	1	1	1	1	1	1	1	1	1	1	1	1	1	1	1	1	1	1	1	1	1	1	1	1	1	1	1	1	1	1	1	1	1	1	1	1	1	1	1	1	1	1	1
espN	hypothetical protein	1	1	1	1	1	1	1	1	1	1	1	1	1	1	1	1	1	1	1	1	1	1	1	1	1	1	1	1	1	1	1	1	1	1	1	1	1	1	1	1	1	1	1	1	1	1	1	1
espO1-1	hypothetical protein	1	1	1	1	1	1	1	1	1	1	1	1	1	1	1	1	1	1	1	1	1	1	1	1	1	1	1	1	1	1	1	1	1	1	1	1	1	1	1	1	1	1	1	1	1	1	1	1
espO1-2	T3SS secreted effector EspO	1	1	1	1	1	1	1	1	1	1	1	1	1	1	1	1	1	1	1	1	1	1	1	1	1	1	1	1	1	1	1	1	1	1	1	1	1	1	1	1	1	1	1	0	0	1	1	1
espP	autotransporter serine protease	1	1	1	1	1	1	1	1	1	1	1	1	1	1	1	1	1	1	1	1	1	0	1	1	1	1	1	1	1	1	1	1	1	1	1	1	1	1	1	1	1	1	1	1	1	1	1	1
espR1	Type III secretion system effector espR1	1	1	1	1	1	1	1	1	1	1	1	1	1	1	1	1	1	1	1	1	1	1	1	1	1	1	1	1	1	1	1	1	1	1	1	1	1	1	1	1	1	1	1	1	1	1	1	1
espR2	leucine Rich Repeat family protein	1	1	1	1	1	1	1	1	1	1	1	1	1	1	1	1	1	1	1	1	1	1	1	1	1	1	1	1	1	1	1	1	1	1	1	1	1	1	1	1	1	1	1	1	1	1	1	1
espR3	hypothetical protein	1	1	1	1	1	1	1	1	1	1	1	1	1	1	1	1	0	1	1	0	1	0	1	1	1	1	1	1	1	1	1	1	1	1	1	1	1	1	1	1	1	1	0	1	1	1	1	1
espR4	Type III secretion system effector espR4	1	1	1	1	1	1	1	1	1	1	1	1	1	1	1	1	0	1	1	0	1	0	1	1	1	1	1	1	1	1	1	1	1	1	1	1	1	1	1	1	1	1	0	1	1	1	1	1
espV	hypothetical protein	1	1	1	1	1	1	1	1	1	1	1	1	1	1	1	1	1	1	1	1	1	1	1	1	1	1	1	1	1	1	1	1	1	1	1	1	1	1	1	1	1	1	1	1	1	1	1	1
espW	Type III secretion system effector EspW	1	1	1	1	1	1	1	1	1	1	1	1	1	1	1	1	1	1	1	1	1	1	1	1	1	1	1	1	1	1	1	1	1	1	1	1	1	1	1	1	1	1	1	1	1	1	1	1
espX1	Type III secretion system effector EspX1	1	1	1	1	1	1	1	1	1	1	1	1	1	1	1	1	1	1	1	0	1	1	1	1	1	1	1	1	1	1	1	1	1	1	1	1	1	1	1	1	1	1	1	1	1	1	1	1
espX2	Type III secretion system effector EspX2	1	1	1	1	1	1	1	1	1	1	1	1	1	1	1	1	1	1	1	1	1	1	1	1	1	1	1	1	1	1	1	1	1	1	1	1	1	1	1	1	1	1	1	1	1	1	1	1
espX3	type III effector protein	1	1	1	1	1	1	1	1	1	1	1	1	1	1	1	1	1	1	1	1	1	1	1	1	1	1	1	1	1	1	1	1	1	1	1	1	1	1	1	1	1	1	1	1	1	1	1	1
espX4	Type III secretion system effector EspX4	1	1	1	1	1	1	1	1	1	1	1	1	1	1	1	1	1	1	1	1	1	1	1	1	1	1	1	1	1	1	1	1	1	1	1	1	1	1	1	1	1	1	1	1	1	1	1	1
espX5	Type III secretion system effector EspX5	1	1	1	1	1	1	1	1	1	1	1	1	1	1	1	1	1	1	1	1	1	1	1	1	1	1	1	1	1	1	1	1	1	1	1	1	1	1	1	1	1	1	1	1	1	1	1	1
espX6	hypothetical protein	1	1	1	1	1	1	1	1	1	1	1	1	1	1	1	1	1	1	1	1	1	1	1	1	1	1	1	1	1	1	1	1	1	1	1	1	1	1	1	1	1	1	1	1	1	1	1	1
espX7	secreted effector protein	1	1	1	1	1	1	1	1	1	1	1	1	1	1	1	1	1	1	1	1	1	1	1	1	1	1	1	1	1	1	1	1	1	1	1	1	1	1	1	1	1	1	1	1	1	1	1	1
espY1	Type III secretion system effector EspY1	1	1	1	1	1	1	1	1	1	1	1	1	1	1	1	1	1	1	1	1	1	1	1	1	1	1	1	1	1	1	1	1	1	1	1	1	1	1	1	1	1	1	1	1	1	1	1	1
espY2	Type III secretion system effector EspY2	1	1	1	1	1	1	1	1	1	1	1	1	1	1	1	1	1	1	1	1	1	1	1	1	1	1	1	1	1	1	1	1	1	1	1	1	1	1	1	1	1	1	1	1	1	1	1	1
espY3	Type III secretion system effector EspY3	1	1	1	1	1	1	1	1	1	1	1	1	1	1	1	1	1	1	1	1	1	1	1	1	1	1	1	1	1	1	1	1	1	1	1	1	1	1	1	1	1	1	1	1	1	1	1	1
espY4	Type III secretion system effector EspY4	1	1	1	1	1	1	1	1	1	1	1	1	1	1	1	1	1	1	1	1	1	1	1	1	1	1	1	1	1	1	1	1	1	1	1	1	1	1	1	1	1	1	1	1	1	1	1	1
espY5	hypothetical protein	1	1	1	1	1	1	1	1	1	1	1	1	1	1	1	1	1	1	1	1	1	0	1	1	1	1	1	1	1	1	1	1	1	1	1	1	1	1	1	1	1	1	1	1	1	1	1	1
etrA	transcriptional regulator	1	1	1	1	1	1	1	1	1	1	1	1	1	1	1	1	1	1	1	1	1	1	1	1	1	1	1	1	1	1	1	1	1	1	1	1	1	1	1	1	1	1	1	1	1	1	1	1
fepA	ferrienterobactin outer membrane transporter	1	1	1	1	1	1	1	1	1	1	1	1	1	1	1	1	1	1	1	1	1	1	1	1	1	1	1	1	1	1	1	1	1	1	1	1	1	1	1	1	1	1	1	1	1	1	1	1
fepB	ferrienterobactin ABC transporter periplasmic binding protein	1	1	1	1	1	1	1	1	1	1	1	1	1	1	1	1	1	1	1	1	1	1	1	1	1	1	1	1	1	1	1	1	1	1	1	1	1	1	1	1	1	1	1	1	1	1	1	1
fepC	ferrienterobactin ABC transporter ATPase	1	1	1	1	1	1	1	1	1	1	1	1	1	1	1	1	1	1	1	1	1	1	1	1	1	1	1	1	1	1	1	1	1	1	1	1	1	1	1	1	1	1	1	1	1	1	1	1
fepD	ferrienterobactin ABC transporter permease	1	1	1	1	1	1	1	1	1	1	1	1	1	1	1	1	1	1	1	1	1	1	1	1	1	1	1	1	1	1	1	1	1	1	1	1	1	1	1	1	1	1	1	1	1	1	1	1
fepE	ferric enterobactin transport protein FepE	1	1	1	1	1	1	1	1	1	1	1	1	1	1	1	1	1	1	1	1	1	1	1	1	1	1	1	1	1	1	1	1	1	1	1	1	1	1	1	1	1	1	1	1	1	1	1	1
fepG	iron-enterobactin ABC transporter permease	1	1	1	1	1	1	1	1	1	1	1	1	1	1	1	1	1	1	1	1	1	1	1	1	1	1	1	1	1	1	1	1	1	1	1	1	1	1	1	1	1	1	1	1	1	1	1	1
fes	enterobactin/ferric enterobactin esterase	1	1	1	1	1	1	1	1	1	1	1	1	1	1	1	1	1	1	1	1	1	1	1	1	1	1	1	1	1	1	1	1	1	1	1	1	1	1	1	1	1	1	1	1	1	1	1	1
fimA	type-1 fimbrial protein-like protein	1	1	1	1	1	1	1	1	1	1	1	1	1	1	1	1	1	1	1	1	1	1	1	1	1	1	1	1	1	1	1	1	1	1	1	1	1	1	1	1	1	1	1	1	1	1	1	1
fimB	recombinase involved in phase variation; regulator for fimA	1	1	1	1	1	1	1	1	1	1	1	1	1	1	1	1	1	1	1	1	1	1	1	1	1	1	1	1	1	1	1	1	1	1	1	1	1	1	1	1	1	1	1	1	1	1	1	1
fimC	periplasmic chaperone required for type 1 fimbriae	1	1	1	1	1	1	1	1	1	1	1	1	1	1	1	1	1	1	1	1	1	1	1	1	1	1	1	1	1	1	1	1	1	1	1	1	1	1	1	1	1	1	1	1	1	1	1	1
fimD	FimD	1	1	1	1	1	1	1	1	1	1	1	1	1	1	1	1	1	1	1	1	1	1	1	1	1	1	1	1	1	1	1	1	1	1	1	1	1	1	1	1	1	1	1	1	1	1	1	1
fimE	recombinase involved in phase variation; regulator for fimA	1	1	1	1	1	1	1	1	1	1	1	1	1	1	1	1	1	1	1	1	1	1	1	1	1	1	1	1	1	1	1	1	1	1	1	1	1	1	1	1	1	1	1	1	1	1	1	1
fimF	fimbrial morphology	1	1	1	1	1	1	1	1	1	1	1	1	1	1	1	1	1	1	1	1	1	1	1	1	1	1	1	1	1	1	1	1	1	1	1	1	1	1	1	1	1	1	1	1	1	1	1	1
fimG	fimbrial morphology	1	1	1	1	1	1	1	1	1	1	1	1	1	1	1	1	1	1	1	1	1	1	1	1	1	1	1	1	1	1	1	1	1	1	1	1	1	1	1	1	1	1	1	1	1	1	1	1
fimH	minor fimbrial subunit D-mannose specific adhesin	1	1	1	1	1	1	1	1	1	1	1	1	1	1	1	1	1	1	1	1	1	1	1	1	1	1	1	1	1	1	1	1	1	1	1	1	1	1	1	1	1	1	1	1	1	1	1	1
fimI	FimI	1	1	1	1	1	1	1	1	1	1	1	1	1	1	1	1	1	1	1	1	1	0	1	1	1	1	1	1	1	1	1	1	1	1	1	1	1	1	1	1	1	1	1	1	1	1	1	1
flgA	flagellar basal body P-ring biosynthesis protein FlgA	1	1	1	1	1	1	1	1	1	1	1	1	1	1	1	1	1	1	1	1	1	1	1	1	1	1	1	1	1	1	1	1	1	1	1	1	1	1	1	1	1	1	1	1	1	1	1	1
flgB	flagellar basal body rod protein FlgB	1	1	1	1	1	1	1	1	1	1	1	1	1	1	1	1	1	1	1	1	1	1	1	1	1	1	1	1	1	1	1	1	1	1	1	1	1	1	1	1	1	1	1	1	1	1	1	1
flgC	flagellar basal body rod protein FlgC	1	1	1	1	1	1	1	1	1	1	1	1	1	1	1	1	1	1	1	1	1	1	1	1	1	1	1	1	1	1	1	1	1	1	1	1	1	1	1	1	1	1	1	1	1	1	1	1
flgD	flagellar basal body rod modification protein	1	1	1	1	1	1	1	1	1	1	1	1	1	1	1	1	1	1	1	1	1	1	1	1	1	1	1	1	1	1	1	1	1	1	1	1	1	1	1	1	1	1	1	1	1	1	1	1
flgE	flagellar hook protein FlgE	1	1	1	1	1	1	1	1	1	1	1	1	1	1	1	1	1	1	1	1	1	1	1	1	1	1	1	1	1	1	1	1	1	1	1	1	1	1	1	1	1	1	1	1	1	1	1	1
flgF	flagellar basal body rod protein FlgF	1	1	1	1	1	1	1	1	1	1	1	1	1	1	1	1	1	1	1	1	1	1	1	1	1	1	1	1	1	1	1	1	1	1	1	1	1	1	1	1	1	1	1	1	1	1	1	1
flgG	flagellar basal body rod protein FlgG	1	1	1	1	1	1	1	1	1	1	1	1	1	1	1	1	1	1	1	1	1	1	1	1	1	1	1	1	1	1	1	1	1	1	1	1	1	1	1	1	1	1	1	1	1	1	1	1
flgH	flagellar basal body L-ring protein	1	1	1	1	1	1	1	1	1	1	1	1	1	1	1	1	1	1	1	1	1	1	1	1	1	1	1	1	1	1	1	1	1	1	1	1	1	1	1	1	1	1	1	1	1	1	1	1
flgI	flagellar basal body P-ring protein	1	1	1	1	1	1	1	1	1	1	1	1	1	1	1	1	1	1	1	1	1	1	1	1	1	1	1	1	1	1	1	1	1	1	1	1	1	1	1	1	1	1	1	1	1	1	1	1
flgJ	flagellar rod assembly protein/muramidase FlgJ	1	1	1	1	1	1	1	1	1	1	1	1	1	1	1	1	1	1	1	1	1	1	1	1	1	1	1	1	1	1	1	1	1	1	1	1	1	1	1	1	1	1	1	1	1	1	1	1
flgK	flagellar hook-associated protein FlgK	1	1	1	1	1	1	1	1	1	1	1	1	1	1	1	1	1	1	1	1	1	1	1	1	1	1	1	1	1	1	1	1	1	1	1	1	1	1	1	1	1	1	1	1	1	1	1	1
flgL	flagellar hook-associated protein FlgL	1	1	1	1	1	1	1	1	1	1	1	1	1	1	1	1	1	1	1	1	1	1	1	1	1	1	1	1	1	1	1	1	1	1	1	1	1	1	1	1	1	1	1	1	1	1	1	1
flgN	flagella synthesis protein FlgN	1	1	1	1	1	1	1	1	1	1	1	1	1	1	1	1	1	1	1	1	1	1	1	1	1	1	1	1	1	1	1	1	1	1	1	1	1	1	1	1	1	1	1	1	1	1	1	1
flhA	flagellar biosynthesis protein FlhA	1	1	1	1	1	1	1	1	1	1	1	1	1	1	1	1	1	1	1	1	1	1	1	1	1	1	1	1	1	1	1	1	1	1	1	1	1	1	1	1	1	1	1	1	1	1	1	1
flhB	flagellar biosynthesis protein FlhB	1	1	1	1	1	1	1	1	1	1	1	1	1	1	1	1	1	1	1	1	1	1	1	1	1	1	1	1	1	1	1	1	1	1	1	1	1	1	1	1	1	1	1	1	1	1	1	1
flhC	transcriptional activator FlhC	1	1	1	1	1	1	1	1	1	1	1	1	1	1	1	1	1	1	1	1	1	1	1	1	1	1	1	1	1	1	1	1	1	1	1	1	1	1	1	1	1	1	1	1	1	1	1	1
flhD	transcriptional activator FlhD	1	1	1	1	1	1	1	1	1	1	1	1	1	1	1	1	1	1	1	1	1	1	1	1	1	1	1	1	1	1	1	1	1	1	1	1	1	1	1	1	1	1	1	1	1	1	1	1
flhE	flagellar protein	1	1	1	1	1	1	1	1	1	1	1	1	1	1	1	1	1	1	1	1	1	1	1	1	1	1	1	1	1	1	1	1	1	1	1	1	1	1	1	1	1	1	1	1	1	1	1	1
fliA	flagellar biosynthesis sigma factor	1	1	1	1	1	1	1	1	1	1	1	1	1	1	1	1	1	1	1	1	1	1	1	1	1	1	1	1	1	1	1	1	1	1	1	1	1	1	1	1	1	1	1	1	1	1	1	1
fliC	flagellin	1	1	1	1	1	1	1	1	1	1	1	1	1	1	1	1	1	1	1	1	1	1	1	1	1	1	1	1	1	1	1	1	1	1	1	1	1	1	1	1	1	1	1	1	1	1	1	1
fliD	flagellar capping protein	1	1	1	1	1	1	1	1	1	1	1	1	1	1	1	1	1	1	1	1	1	1	1	1	1	1	1	1	1	1	1	1	1	1	1	1	1	1	1	1	1	1	1	1	1	1	1	1
fliE	flagellar hook-basal body protein FliE	1	1	1	1	1	1	1	1	1	1	1	1	1	1	1	1	1	1	1	1	1	1	1	1	1	1	1	1	1	1	1	1	1	1	1	1	1	1	1	1	1	1	1	1	1	1	1	1
fliF	flagellar MS-ring protein	1	1	1	1	1	1	1	1	1	1	1	1	1	1	1	1	1	1	1	1	1	1	1	1	1	1	1	1	1	1	1	1	1	1	1	1	1	1	1	1	1	1	1	1	1	1	1	1
fliG	flagellar motor switch protein G	1	1	1	1	1	1	1	1	1	1	1	1	1	1	1	1	1	1	1	1	1	1	1	1	1	1	1	1	1	1	1	1	1	1	1	1	1	1	1	1	1	1	1	1	1	1	1	1
fliH	flagellar assembly protein H	1	1	1	1	1	1	1	1	1	1	1	1	1	1	1	1	1	1	1	1	1	1	1	1	1	1	1	1	1	1	1	1	1	1	1	1	1	1	1	1	1	1	1	1	1	1	1	1
fliI	flagellum-specific ATP synthase	1	1	1	1	1	1	1	1	1	1	1	1	1	1	1	1	1	1	1	1	1	1	1	1	1	1	1	1	1	1	1	1	1	1	1	1	1	1	1	1	1	1	1	1	1	1	1	1
fliJ	flagellar biosynthesis chaperone	1	1	1	1	1	1	1	1	1	1	1	1	1	1	1	1	1	1	1	1	1	1	1	1	1	1	1	1	1	1	1	1	1	1	1	1	1	1	1	1	1	1	1	1	1	1	1	1
fliK	flagellar hook-length control protein	1	1	1	1	1	1	1	1	1	1	1	1	1	1	1	1	1	1	1	1	1	1	1	1	1	1	1	1	1	1	1	1	1	1	1	1	1	1	1	1	1	1	1	1	1	1	1	1
fliL	flagellar basal body-associated protein FliL	1	1	1	1	1	1	1	1	1	1	1	1	1	1	1	1	1	1	1	1	1	1	1	1	1	1	1	1	1	1	1	1	1	1	1	1	1	1	1	1	1	1	1	1	1	1	1	1
fliM	flagellar motor switch protein FliM	1	1	1	1	1	1	1	1	1	1	1	1	1	1	1	1	1	1	1	1	1	1	1	1	1	1	1	1	1	1	1	1	1	1	1	1	1	1	1	1	1	1	1	1	1	1	1	1
fliN	flagellar motor switch protein FliN	1	1	1	1	1	1	1	1	1	1	1	1	1	1	1	1	1	1	1	1	1	1	1	1	1	1	1	1	1	1	1	1	1	1	1	1	1	1	1	1	1	1	1	1	1	1	1	1
fliO	flagellar biosynthesis protein FliO	1	1	1	1	1	1	1	1	1	1	1	1	1	1	1	1	1	1	1	1	1	1	1	1	1	1	1	1	1	1	1	1	1	1	1	1	1	1	1	1	1	1	1	1	1	1	1	1
fliP	flagellar biosynthesis protein FliP	1	1	1	1	1	1	1	1	1	1	1	1	1	1	1	1	1	1	1	1	1	1	1	1	1	1	1	1	1	1	1	1	1	1	1	1	1	1	1	1	1	1	1	1	1	1	1	1
fliQ	flagellar biosynthesis protein FliQ	1	1	1	1	1	1	1	1	1	1	1	1	1	1	1	1	1	1	1	1	1	1	1	1	1	1	1	1	1	1	1	1	1	1	1	1	1	1	1	1	1	1	1	1	1	1	1	1
fliR	flagellar biosynthesis protein FliR	1	1	1	1	1	1	1	1	1	1	1	1	1	1	1	1	0	1	1	1	1	1	1	1	1	1	1	1	1	1	1	1	1	1	1	1	1	1	1	1	1	1	1	1	1	1	1	1
fliS	flagellar protein FliS	1	1	1	1	1	1	1	1	1	1	1	1	1	1	1	1	1	1	1	1	1	1	1	1	1	1	1	1	1	1	1	1	1	1	1	1	1	1	1	1	1	1	1	1	1	1	1	1
fliT	flagellar biosynthesis protein FliT	1	1	1	1	1	1	1	1	1	1	1	1	1	1	1	1	1	1	1	1	1	1	1	1	1	1	1	1	1	1	1	1	1	1	1	1	1	1	1	1	1	1	1	1	1	1	1	1
fliY	cystine transporter subunit	1	1	1	1	1	1	1	1	1	1	1	1	1	1	1	1	1	1	1	1	1	1	1	1	1	1	1	1	1	1	1	1	1	1	1	1	1	1	1	1	1	1	1	1	1	1	1	1
fliZ	flagella biosynthesis protein FliZ	1	1	1	1	1	1	1	1	1	1	1	1	1	1	1	1	1	1	1	1	1	1	1	1	1	1	1	1	1	1	1	1	1	1	1	1	1	1	1	1	1	1	1	1	1	1	1	1
flk	flagella biosynthesis regulator	1	1	1	1	1	1	1	1	1	1	1	1	1	1	1	1	1	1	1	1	1	1	1	1	1	1	1	1	1	1	1	1	1	1	1	1	1	1	1	1	1	1	1	1	1	1	1	1
G2583_4434	transglycosylase SLT domain protein	1	1	1	1	1	1	1	1	1	1	1	1	1	1	1	1	1	1	1	1	1	1	1	1	1	1	1	1	1	1	1	1	1	1	1	1	1	1	1	1	1	1	1	1	1	1	1	1
gad	Glutamate decarboxylase	1	1	1	1	1	1	1	1	1	1	1	1	1	1	1	1	0	1	1	0	1	0	1	1	1	1	1	1	1	1	1	1	1	1	1	1	1	1	1	1	1	1	0	1	1	1	1	1
gadX	HTH-type transcriptional regulator gadX	1	1	1	1	1	1	1	1	1	1	1	1	1	1	1	1	1	1	1	1	1	1	1	1	1	1	1	1	1	1	1	1	1	1	1	1	1	1	1	1	1	1	1	1	1	1	1	1
glrA	hypothetical protein	1	1	1	1	1	1	1	1	1	1	1	1	1	1	1	1	1	1	1	1	1	1	1	1	1	1	1	1	1	1	1	1	1	1	1	1	1	1	1	1	1	1	1	1	1	1	1	1
glrR	hypothetical protein	1	1	1	1	1	1	1	1	1	1	1	1	1	1	1	1	1	1	1	1	1	1	1	1	1	1	1	1	1	1	1	1	1	1	1	1	1	1	1	1	1	1	1	1	1	1	1	1
hcp	hypothetical protein	1	1	1	1	1	1	1	1	1	1	1	1	1	1	1	1	1	1	1	1	1	1	1	1	1	1	1	1	1	1	1	1	1	1	1	1	1	1	1	1	1	1	1	1	1	1	1	1
hlyE	hemolysin E	1	1	1	1	1	1	1	1	1	1	1	1	1	1	1	1	1	1	1	1	1	1	1	1	1	1	1	1	1	1	1	1	1	1	1	1	1	1	1	1	1	1	1	1	1	1	1	1
hma	putative outer membrane receptor for iron compound or colicin	1	1	1	1	1	1	1	1	1	1	1	1	1	1	1	1	1	1	1	1	1	1	1	1	1	1	1	1	1	1	1	1	1	1	1	1	1	1	1	1	1	1	1	1	1	1	1	1
hofB	hypothetical protein	1	1	1	1	1	1	1	1	1	1	1	1	1	1	1	1	1	1	1	1	1	1	1	1	1	1	1	1	1	1	1	1	1	1	1	1	1	1	1	1	1	1	1	1	1	1	1	1
hofC	type IV pilin biogenesis protein	1	1	1	1	1	1	1	1	1	1	1	1	1	1	1	1	1	1	1	1	1	1	1	1	1	1	1	1	1	1	1	1	1	1	1	1	1	1	1	1	1	1	1	1	1	1	1	1
hofq	Outer membrane secretin Adherence Hemorrhagic coli pilus	1	1	1	1	1	1	1	1	1	1	1	1	1	1	1	1	1	1	1	1	1	1	1	1	1	1	1	1	1	1	1	1	1	1	1	1	1	1	1	1	1	1	1	1	1	1	1	1
ibeB	copper/silver efflux system outer membrane protein CusC	1	1	1	1	1	1	1	1	1	1	1	1	1	1	1	1	1	1	1	1	1	1	1	1	1	1	1	1	1	1	1	1	1	1	1	1	1	1	1	1	1	1	1	1	1	1	1	1
iha	Iron-regulated gene A homolog adhesion	1	1	1	1	1	1	1	1	1	1	1	1	1	1	1	1	1	1	1	1	1	1	1	0	0	0	0	0	1	1	1	1	1	1	1	1	1	1	1	1	1	1	1	1	1	1	1	1
int	integrase / recombinase	0	0	0	0	0	0	0	0	0	0	0	0	0	0	0	0	0	0	0	0	0	0	0	1	1	1	1	1	0	0	0	0	0	0	0	0	0	0	0	0	0	0	0	0	0	0	0	0
iss	Increased serum survival	1	1	1	1	1	1	1	1	1	1	1	1	1	1	1	1	1	1	1	1	1	1	1	1	1	1	1	1	1	1	1	1	1	1	1	1	1	1	1	1	1	1	1	1	1	1	1	1
katp	E.coli O157:H7 katP gene for EHEC-catalase/peroxidase.	1	1	1	1	1	1	1	1	1	1	1	1	1	1	1	1	1	1	1	1	1	0	1	1	1	1	1	1	1	1	1	1	1	1	1	1	1	1	1	1	1	1	1	1	1	1	1	1
ler	hypothetical protein	1	1	1	1	1	1	1	1	1	1	1	1	1	1	1	1	1	1	1	1	1	1	1	1	1	1	1	1	1	1	1	1	1	1	1	1	1	1	1	1	1	1	1	1	1	1	1	1
map	Type III secretion system effector Map Rho guanine exchange factor	1	1	1	1	1	1	1	1	1	1	1	1	1	1	1	1	0	1	1	1	1	1	1	1	1	1	1	1	1	1	1	1	1	1	1	1	1	1	1	1	1	1	1	1	1	1	1	1
motA	flagellar motor protein MotA	1	1	1	1	1	1	1	1	1	1	1	1	1	1	1	1	1	1	1	1	1	1	1	1	1	1	1	1	1	1	1	1	1	1	1	1	1	1	1	1	1	1	1	1	1	1	1	1
motB	flagellar motor protein MotB	1	1	1	1	1	1	1	1	1	1	1	1	1	1	1	1	1	1	1	1	1	1	1	1	1	1	1	1	1	1	1	1	1	1	1	1	1	1	1	1	1	1	1	1	1	1	1	1
nada	E. coli str. K-12 substr. MG1655 complete genome	1	1	1	1	1	1	1	1	1	1	1	1	1	1	1	1	1	1	1	1	1	1	1	1	1	1	1	1	1	1	1	1	1	1	1	1	1	1	1	1	1	1	1	1	1	1	1	1
nadb	E. coli str. K-12 substr. MG1655 complete genome	1	1	1	1	1	1	1	1	1	1	1	1	1	1	1	1	1	1	1	1	1	1	1	1	1	1	1	1	1	1	1	1	1	1	1	1	1	1	1	1	1	1	1	1	1	1	1	1
nleA	Type III secretion system effector NleA	1	1	1	1	1	1	1	1	1	1	1	1	1	1	1	1	1	1	1	1	1	1	1	1	1	1	1	1	1	1	1	1	1	1	1	1	1	1	1	1	1	1	1	1	1	1	1	1
nleB	Type III secretion system effector nleB	1	1	1	1	1	1	1	1	1	1	1	1	1	1	1	1	1	1	1	1	1	1	1	1	1	1	1	1	1	1	1	1	1	1	1	1	1	1	1	1	1	1	1	1	1	1	1	1
nleC	Type III secretion system effector NleC zinc metalloprotease	1	1	1	1	1	1	1	1	1	1	1	1	1	1	1	1	1	1	1	1	1	1	1	1	1	1	1	1	1	1	1	1	1	1	1	1	1	1	1	1	1	1	1	1	1	1	1	1
nleD	hypothetical protein	1	1	1	1	1	1	1	1	1	1	1	1	1	1	1	1	1	1	1	1	1	1	1	1	1	1	1	1	1	1	1	1	1	1	1	1	1	1	1	1	1	1	1	1	1	1	1	1
nleE	Type III secretion system effector NleE	1	1	1	1	1	1	1	1	1	1	1	1	1	1	1	1	1	1	1	1	1	1	1	1	1	1	1	1	1	1	1	1	1	1	1	1	1	1	1	1	1	1	1	1	1	1	1	1
nleF	Type III secretion system effector NleF caspase inhibitor	1	1	1	1	1	1	1	1	1	1	1	1	1	1	1	1	1	1	1	1	1	1	1	1	1	1	1	1	1	1	1	1	1	1	1	1	1	1	1	1	1	1	1	1	1	1	1	1
nleG	T3SS secreted effector NleI/NleG-like protein	0	0	0	0	0	0	0	0	0	0	0	0	0	0	0	0	0	0	0	0	0	0	0	0	0	0	0	0	0	0	0	0	0	0	0	0	0	0	0	0	0	0	0	0	0	0	0	0
nleG-1	hypothetical protein	1	1	1	1	1	1	1	1	1	1	1	1	1	1	1	1	1	1	1	1	1	1	1	1	1	1	1	1	1	1	1	1	1	1	1	1	1	1	1	1	1	1	1	0	0	1	1	1
nleG2-2	hypothetical protein	0	0	0	0	0	0	0	0	0	0	0	0	0	0	0	0	0	0	0	0	0	0	0	0	0	0	0	0	0	0	0	0	0	0	0	0	0	0	0	0	0	0	0	0	0	0	0	0
nleG2-3	hypothetical protein	0	0	0	0	0	0	0	0	0	0	0	0	0	0	0	0	0	0	0	1	0	0	0	0	0	0	0	0	0	0	0	0	0	0	0	0	0	0	0	0	0	0	0	0	0	0	0	0
nleG2-4	hypothetical protein	1	1	1	1	1	1	1	1	1	1	1	1	1	1	1	1	1	1	1	1	1	1	1	1	1	1	1	1	1	1	1	1	1	1	1	1	1	1	1	1	1	1	1	0	0	1	1	1
nleG-3	non-LEE-encoded effector NleG	0	0	0	0	0	0	0	0	0	0	0	0	0	0	0	0	0	0	0	0	0	0	0	0	0	0	0	0	0	0	0	0	0	0	0	0	0	0	0	0	0	0	0	0	0	0	0	0
nleG5-1	hypothetical protein	1	1	1	1	1	1	1	1	1	1	1	1	1	1	1	1	0	1	1	0	1	0	1	1	1	1	1	1	1	1	1	1	1	1	1	1	1	1	1	1	1	1	0	1	1	1	1	1
nleG5-2	hypothetical protein	1	1	1	1	1	1	1	1	1	1	1	1	1	1	1	1	0	1	1	0	1	0	1	1	1	1	1	1	1	1	1	1	1	1	1	1	1	1	1	1	1	1	0	1	1	1	1	1
nleG6-1	hypothetical protein	1	1	1	1	1	1	1	1	1	1	1	1	1	1	1	1	0	1	1	0	1	0	1	1	1	1	1	1	1	1	1	1	1	1	1	1	1	1	1	1	1	1	0	1	1	1	1	1
nleG6-2	hypothetical protein	1	1	1	1	1	1	1	1	1	1	1	1	1	1	1	1	0	1	1	0	1	0	1	1	1	1	1	1	1	1	1	1	1	1	1	1	1	1	1	1	1	1	0	1	1	1	1	1
nleG6-3	hypothetical protein	1	1	1	1	1	1	1	1	1	1	1	1	1	1	1	1	1	1	1	1	1	1	1	1	1	1	1	1	1	1	1	1	1	1	1	1	1	1	1	1	1	1	1	1	1	1	1	1
nleG7	T3SS effector NleG	1	1	1	1	1	1	1	1	1	1	1	1	1	1	1	1	0	1	1	1	1	1	1	1	1	1	1	1	1	1	1	1	1	1	1	1	1	1	1	1	1	1	0	0	0	1	1	1
nleG8-2	hypothetical protein	1	1	1	1	1	1	1	1	1	1	1	1	1	1	1	1	1	1	1	1	1	1	1	1	1	1	1	1	1	1	1	1	1	1	1	1	1	1	1	1	1	1	1	1	1	1	1	1
nleH1	Type III secretion system effector NleH1	1	1	1	1	1	1	1	1	1	1	1	1	1	1	1	1	1	1	1	1	1	1	1	1	1	1	1	1	1	1	1	1	1	1	1	1	1	1	1	1	1	1	1	1	1	1	1	1
nleH2	Type III secretion system effector NleH2	1	1	1	1	1	1	1	1	1	1	1	1	1	1	1	1	1	1	1	1	1	1	1	1	1	1	1	1	1	1	1	1	1	1	1	1	1	1	1	1	1	1	1	1	1	1	1	1
ompt	E. coli ompT gene for outer membrane protease.	1	1	1	1	1	1	1	1	1	1	1	1	1	1	1	1	1	1	1	1	1	1	1	1	1	1	1	1	1	1	1	1	1	1	1	1	1	1	1	1	1	1	1	1	1	1	1	1
orf4	hypothetical protein	1	1	1	1	1	1	1	1	1	1	1	1	1	1	1	1	1	1	1	1	1	1	1	1	1	1	1	1	1	1	1	1	1	1	1	1	1	1	1	1	1	1	1	1	1	1	1	1
orgA	hypothetical protein	1	1	1	1	1	1	1	1	1	1	1	1	1	1	1	1	1	1	1	1	1	1	1	1	1	1	1	1	1	1	1	1	1	1	1	1	1	1	1	1	1	1	1	1	1	1	1	1
orgB	hypothetical protein	1	1	1	1	1	1	1	1	1	1	1	1	1	1	1	1	1	1	1	1	1	1	1	1	1	1	1	1	1	1	1	1	1	1	1	1	1	1	1	1	1	1	1	1	1	1	1	1
paa	outer membrane adhesin Paa	1	1	1	1	1	1	1	1	1	1	1	1	1	1	1	1	1	1	1	1	1	1	1	1	1	1	1	1	1	1	1	1	1	1	1	1	1	1	1	1	1	1	1	1	1	1	1	1
pECS88_0104	Colicin-Ia	0	0	0	0	0	0	0	0	0	0	0	0	0	0	0	0	0	0	0	0	0	0	0	0	0	0	0	0	0	0	0	0	0	0	0	0	0	0	0	0	0	0	0	0	0	0	0	0
pkgA	hypothetical protein	1	1	1	1	1	1	1	1	1	1	1	1	1	1	1	1	1	1	1	1	1	1	1	1	1	1	1	1	1	1	1	1	1	1	1	1	1	1	1	1	1	1	1	1	1	1	1	1
ppda	Pilin-like protein minor pilin or pseudo pilin Adherence Hemorrhagic coli pilus	1	1	1	1	1	1	1	1	1	1	1	1	1	1	1	1	1	1	1	1	1	1	1	1	1	1	1	1	1	1	1	1	1	1	1	1	1	1	1	1	1	1	1	1	1	1	1	1
ppdb	Pilin-like protein minor pilin or pseudo pilin Adherence Hemorrhagic coli pilus	1	1	1	1	1	1	1	1	1	1	1	1	1	1	1	1	1	1	1	1	1	1	1	1	1	1	1	1	1	1	1	1	1	1	1	1	1	1	1	1	1	1	1	1	1	1	1	1
ppdc	Pilin-like protein minor pilin or pseudopilin Adherence Hemorrhagic coli pilus	1	1	1	1	1	1	1	1	1	1	1	1	1	1	1	1	1	1	1	1	1	1	1	1	1	1	1	1	1	1	1	1	1	1	1	1	1	1	1	1	1	1	1	1	1	1	1	1
ppdD	putative major pilin subunit	1	1	1	1	1	1	1	1	1	1	1	1	1	1	1	1	1	1	1	1	1	1	1	1	1	1	1	1	1	1	1	1	1	1	1	1	1	1	1	1	1	1	1	1	1	1	1	1
rfbe	rfbE(EcO157:H7)=perosamine synthetase homolog	1	1	1	1	1	1	1	1	1	1	1	1	1	1	1	1	1	1	1	1	1	1	1	1	1	1	1	1	1	1	1	1	1	1	1	1	1	1	1	1	1	1	1	1	1	1	1	1
sepD	Type III secretion system secretion switch protein SepD	1	1	1	1	1	1	1	1	1	1	1	1	1	1	1	1	1	1	1	1	1	1	1	1	1	1	1	1	1	1	1	1	1	1	1	1	1	1	1	1	1	1	1	1	1	1	1	1
sepL	Type III secretion system secretion gatekeeper SepL	1	1	1	1	1	1	1	1	1	1	1	1	1	1	1	1	1	1	1	1	1	1	1	1	1	1	1	1	1	1	1	1	1	1	1	1	1	1	1	1	1	1	1	1	1	1	1	1
sepQ	Type III secetion system C ring protein EscQ	1	1	1	1	1	1	1	1	1	1	1	1	1	1	1	1	1	1	1	1	1	1	1	1	1	1	1	1	1	1	1	1	1	1	1	1	1	1	1	1	1	1	1	1	1	1	1	1
sepZ	Type III secretion system effector EspZ	1	1	1	1	1	1	1	1	1	1	1	1	1	1	1	1	1	1	1	1	1	1	1	1	1	1	1	1	1	1	1	1	1	1	1	1	1	1	1	1	1	1	1	1	1	1	1	1
tar/cheM	methyl-accepting chemotaxis protein II	1	1	1	1	1	1	1	1	1	1	1	1	1	1	1	1	1	1	1	1	1	1	1	1	1	1	1	1	1	1	1	1	1	1	1	1	1	1	1	1	1	1	1	1	1	1	1	1
tccP	EspF-like protein	0	0	0	0	0	0	0	0	0	0	0	0	0	0	0	0	0	0	0	0	0	0	0	0	0	0	0	0	0	0	0	0	0	0	0	0	0	0	0	1	0	0	0	0	0	0	0	0
tccP2	AB253557.1 E. coli O157:H7 tccP2 gene for type III secreted effector protein complete cds isolate: 980938	0	0	0	0	0	0	0	0	0	0	0	0	0	0	0	0	0	0	0	0	0	0	0	0	0	0	0	0	0	0	0	0	0	0	0	0	0	0	0	0	0	0	0	0	0	0	0	0
terC	Tellurium ion resistance protein	1	1	1	1	1	1	1	1	1	1	1	1	1	1	1	1	1	1	1	1	1	1	1	1	1	1	1	1	1	1	1	1	1	1	1	1	1	1	1	1	1	1	1	1	1	1	1	1
tir	translocated intimin receptor protein	1	1	1	1	1	1	1	1	1	1	1	1	1	1	1	1	1	1	1	1	1	1	1	1	1	1	1	1	1	1	1	1	1	1	1	1	1	1	1	1	1	1	1	1	1	1	1	1
tlra	Tellurium resistance protein TerF	1	1	1	1	1	1	1	1	1	1	1	1	1	1	1	1	1	1	1	1	1	1	1	0	0	0	0	0	1	1	1	1	1	1	1	1	1	1	1	1	1	1	1	1	1	1	1	1
toxB	toxin B	1	1	1	1	1	1	1	1	1	1	1	1	1	1	1	1	1	1	1	1	1	1	1	1	1	1	1	1	1	1	1	1	1	1	1	1	1	1	1	1	1	1	1	1	1	1	1	1
traJ	TraJ	0	0	0	0	0	0	0	0	0	0	0	0	0	0	0	0	0	0	0	0	0	0	0	0	0	0	0	0	0	0	0	0	0	0	0	0	0	0	0	0	0	0	0	0	0	0	0	0
traT	Plasmid R100 (from E.coli) complement resistance (traT) gene.	1	1	1	1	1	1	1	1	1	1	1	1	1	1	1	1	1	1	1	1	1	1	1	0	0	0	0	0	1	1	1	1	1	1	1	1	1	1	1	1	1	1	1	1	1	1	1	1
upaG/ehaG	hypothetical protein	1	1	1	1	1	1	1	1	1	1	1	1	1	1	1	1	1	1	1	1	1	1	1	1	1	1	1	1	1	1	1	1	1	1	1	1	1	1	1	1	1	1	1	1	1	1	1	1
vgrG	hypothetical protein	1	1	1	1	1	1	1	1	1	1	1	1	1	1	1	1	0	1	1	0	1	0	1	1	1	1	1	1	1	1	1	1	1	1	1	1	1	1	1	1	1	1	0	1	1	1	1	1
wzy	O157:H7 E.coli serotype O157:H7 O antigen gene cluster.	1	1	1	1	1	1	1	1	1	1	1	1	1	1	1	1	1	1	1	1	1	1	1	1	1	1	1	1	1	1	1	1	1	1	1	1	1	1	1	1	1	1	1	1	1	1	1	1
ycbF	putativi pili assembly chaperone	1	1	1	1	1	1	1	1	1	1	1	1	1	1	1	1	1	1	1	1	1	1	1	1	1	1	1	1	1	1	1	1	1	1	1	1	1	1	1	1	1	1	1	1	1	1	1	1
ycbQ	putative fimbrial-like protein	1	1	1	1	1	1	1	1	1	1	1	1	1	1	1	1	1	1	1	1	1	1	1	1	1	1	1	1	1	1	1	1	1	1	1	1	1	1	1	1	1	1	1	1	1	1	1	1
ycbR	putative chaperone	1	1	1	1	1	1	1	1	1	1	1	1	1	1	1	1	1	1	1	1	1	1	1	1	1	1	1	1	1	1	1	1	1	1	1	1	1	1	1	1	1	1	1	1	1	1	1	1
ycbS	PapC-like porin protein involved in fimbrial biogenesis	1	1	1	1	1	1	1	1	1	1	1	1	1	1	1	1	1	1	1	1	1	1	1	1	1	1	1	1	1	1	1	1	1	1	1	1	1	1	1	1	1	1	1	1	1	1	1	1
ycbT	fimbrial protein	1	1	1	1	1	1	1	1	1	1	1	1	1	1	1	1	1	1	1	1	1	1	1	1	1	1	1	1	1	1	1	1	1	1	1	1	1	1	1	1	1	1	1	1	1	1	1	1
ycbU	hypothetical protein	1	1	1	1	1	1	1	1	1	1	1	1	1	1	1	1	1	1	1	1	1	1	1	1	1	1	1	1	1	1	1	1	1	1	1	1	1	1	1	1	1	1	1	1	1	1	1	1
ycbV	putative fimbrial-like protein	1	1	1	1	1	1	1	1	1	1	1	1	1	1	1	1	1	1	1	1	1	1	1	1	1	1	1	1	1	1	1	1	1	1	1	1	1	1	1	1	1	1	1	1	1	1	1	1
ygdb	Pilin-like protein minor pilin or pseudo pilin Adherence Hemorrhagic coli pilus	1	1	1	1	1	1	1	1	1	1	1	1	1	1	1	1	1	1	1	1	1	1	1	1	1	1	1	1	1	1	1	1	1	1	1	1	1	1	1	1	1	1	1	1	1	1	1	1
ygeG	hypothetical protein	1	1	1	1	1	1	1	1	1	1	1	1	1	1	1	1	1	1	1	1	1	1	1	1	1	1	1	1	1	1	1	1	1	1	1	1	1	1	1	1	1	1	1	1	1	1	1	1
ygeH	transcriptional regulator	1	1	1	1	1	1	1	1	1	1	1	1	1	1	1	1	1	1	1	1	1	1	1	1	1	1	1	1	1	1	1	1	1	1	1	1	1	1	1	1	1	1	1	1	1	1	1	1
yggr	Retraction ATPase Adherence Hemorrhagic coli pilus	1	1	1	1	1	1	1	1	1	1	1	1	1	1	1	1	1	1	1	1	1	1	1	1	1	1	1	1	1	1	1	1	1	1	1	1	1	1	1	1	1	1	1	1	1	1	1	1
Z0263	hypothetical protein	1	1	1	1	1	1	1	1	1	1	1	1	1	1	1	1	1	1	1	1	1	1	1	1	1	1	1	1	1	1	1	1	1	1	1	1	1	1	1	1	1	1	1	1	1	1	1	1
Z0265	hypothetical protein	1	1	1	1	1	1	1	1	1	1	1	1	1	1	1	1	1	1	1	1	1	1	1	1	1	1	1	1	1	1	1	1	1	1	1	1	1	1	1	1	1	1	1	1	1	1	1	1
Z1307	outer membrane protein A	1	1	1	1	1	1	1	1	1	1	1	1	1	1	1	1	1	1	1	1	1	1	1	1	1	1	1	1	1	1	1	1	1	1	1	1	1	1	1	1	1	1	1	1	1	1	1	1
Z2200	putative major fimbrial subunit	1	1	1	1	1	1	1	1	1	1	1	1	1	1	1	1	1	1	1	1	1	1	1	1	1	1	1	1	1	1	1	1	1	1	1	1	1	1	1	1	1	1	1	1	1	1	1	1
Z2201	putative fimbrial chaperone protein	1	1	1	1	1	1	1	1	1	1	1	1	1	1	1	1	1	1	1	1	1	1	1	1	1	1	1	1	1	1	1	1	1	1	1	1	1	1	1	1	1	1	1	1	1	1	1	1
Z2203	putative fimbrial usher protein	1	1	1	1	1	1	1	1	1	1	1	1	1	1	1	1	1	1	1	1	1	1	1	1	1	1	1	1	1	1	1	1	1	1	1	1	1	1	1	1	1	1	1	1	1	1	1	1
Z2204	putative fimbrial-like protein	1	1	1	1	1	1	1	1	1	1	1	1	1	1	1	1	1	1	1	1	1	1	1	1	1	1	1	1	1	1	1	1	1	1	1	1	1	1	1	1	1	1	1	1	1	1	1	1
Z2205	putative fimbrial-like protein	1	1	1	1	1	1	1	1	1	1	1	1	1	1	1	1	1	1	1	1	1	1	1	1	1	1	1	1	1	1	1	1	1	1	1	1	1	1	1	1	1	1	1	1	1	1	1	1
Z2206	putative adhesin; FimH protein	1	1	1	1	1	1	1	1	1	1	1	1	1	1	1	1	1	1	1	1	1	1	1	1	1	1	1	1	1	1	1	1	1	1	1	1	1	1	1	1	1	1	1	1	1	1	1	1
Z5143	hypothetical protein	1	1	1	1	1	1	1	1	1	1	1	1	1	1	1	1	1	1	1	1	1	1	1	1	1	1	1	1	1	1	1	1	1	1	1	1	1	1	1	1	1	1	1	1	1	1	1	1
	Notes:
	1. The isolates are ordered accordng to the core SNP tree (Fig. 3)
	2. The phylogenetic group for pig and environmental isolates are highlighted with different colors.
	3. The presence of a gene is indicated as a value 1 in the cell and highlighted using green.
	4. The absence of a gene is indicated as a value 0 in the cell and highlighted as white.
	5. The virulence genes were searched using the database ecoli_vf (June 15, 2020; https://github.com/phac-nml/ecoli_vf) and the virulence gene database (version, 2020-05-29) from Center for Genomic Epidemiology (CGE) (https://cge.cbs.dtu.dk/services/VirulenceFinder/). A match with > 80% coverage and >90% identity was regarded as positive.
	6. Shiga toxin producing genes are not included in this table.
[truncated: 72 more columns]

## Sheet: Table_S7
Table S7. Plasmid replicon sequences identified in 121 E. coli isolates in this study and E. coli strains EDL 933 (draft and complete) and Sakai
		Group 1																								Group 2												Group 3										Group 4
		Pig28	Pig29	Pig30	Env22	Pig32	Pig31	Env23	Env21	Pig06	Pig07	Env13	Env12	Env14	Pig02	Pig01	Cat18	Cat07	Cat50	Cat31	Cat15	Cat24	Cat32	Cat48	Cat06	Env09	Env10	Env07	Env11	Pig04	Cat11	Cat05	Cat40	Cat17	Cat41	Cat37	Cat14	Pig41	Pig40	Env24	Cat21	Env18	Cat34	Cat33	Cat49	Cat38	Cat39	Pig16	Env05
Potential replicons on plasmid pO157	IncFIA	0	0	0	0	0	0	0	0	0	0	0	0	0	0	0	0	0	0	0	0	0	0	0	0	0	0	0	0	0	0	0	0	0	0	0	0	0	0	0	0	0	0	0	0	0	0	0	0
	IncFIB(AP001918)	1	1	1	1	1	1	1	1	1	1	1	1	1	1	1	1	1	1	1	1	1	1	1	1	1	1	1	1	1	1	1	1	1	1	1	1	1	1	1	1	1	1	1	1	1	1	1	1
	IncFII	1	1	1	1	1	1	1	1	1	1	1	1	1	1	1	1	1	1	1	1	1	1	1	1	1	1	1	1	1	1	1	1	1	1	1	1	1	1	1	1	1	1	1	1	1	1	1	1
Replicons on other plasmids	Col(BS512)	0	0	0	0	0	0	0	0	0	0	0	0	0	0	0	0	0	0	0	0	0	0	0	0	1	1	1	1	1	0	0	0	0	0	0	0	0	0	0	0	0	0	0	0	0	0	0	0
	Col156	0	0	0	0	0	0	0	0	0	0	0	0	0	0	0	0	0	0	0	0	0	0	0	0	0	0	0	0	0	0	0	0	0	1	1	0	0	0	0	0	0	0	0	0	0	0	0	0
	IncFII(pHN7A8)	0	0	0	0	0	0	0	0	0	0	0	0	0	0	0	0	0	1	1	0	1	0	0	0	0	0	0	0	0	0	0	0	0	0	0	0	0	0	0	0	0	0	0	0	0	0	0	0
	IncFII(pCoo)	0	0	0	0	0	0	0	0	0	0	0	0	0	0	0	0	0	0	0	0	0	0	0	0	0	0	0	0	0	0	0	0	0	0	0	0	0	0	0	0	0	0	0	0	0	0	0	0
	IncI2(Delta)	0	0	0	0	0	0	0	0	0	0	0	0	0	0	0	0	0	0	0	0	0	0	0	0	0	0	0	0	0	0	0	0	0	0	0	0	0	0	0	0	0	0	0	0	0	0	0	0
	IncI1-I(Gamma)	0	0	0	0	0	0	0	0	0	0	0	0	0	0	0	0	0	0	0	0	0	0	0	0	1	1	1	1	1	0	0	0	0	1	1	0	0	0	0	0	0	0	0	0	0	0	0	0
	IncN	0	0	0	0	0	0	0	0	0	0	0	0	0	0	0	0	0	0	0	0	0	0	0	0	0	0	0	0	0	0	0	0	0	0	0	0	0	0	0	0	1	0	0	0	0	0	0	0
	pEC4115	0	0	0	0	0	0	0	0	0	0	0	0	0	0	0	0	0	0	0	0	0	0	1	0	0	0	0	0	0	0	0	0	0	0	0	0	0	0	0	0	0	0	0	0	0	0	0	0
	Notes:
	1. The isolates are ordered accoridng to the core SNP tree (Fig. 3)
	2. The phylogenetic group for pig and environmental isolates are highlighted with different colors.
	3. The presence of replicon sequence is indicated as a value 1 in the cell and highlighted using green.
	4. The absence of a replicon seqeunce is indicated as a value 0 in the cell and highlighted as white.
[truncated: 73 more columns]

## Sheet: Table_S8
Table S8. The presence of Shiga toxin-producing genes in pig STEC O157:H7 isolates the genomes of which are available in NCBI, GenBank.
Strain	BioSample	Assembly	Isolate collection date	Geographical region	Shiga toxin-producing genes
SHCDC-ECO157-010	SAMN10993447	GCA_011033235.1	2010	China: Shanghai	stx2c
SHCDC-ECO157-009	SAMN10993446	GCA_011033175.1	2010	China: Shanghai	stx2c
C305	SAMN08810280	GCA_004769025.1	2014	USA: Ohio	stx2c
C304	SAMN08810279	GCA_004766775.1	2014	USA: Ohio	stx2c
C287	SAMN08810278	GCA_004767115.1	2014	USA: Ohio	stx2c
C306	SAMN08810281	GCA_004766745.1	2014	USA: Ohio	stx2c
MFS 9	SAMN08810304	GCA_004766565.1	2014	USA: Pennsylvania	stx1a + stx2a
MFS 25	SAMN08810300	GCA_004766595.1	2014	USA: Pennsylvania	stx1a + stx2a
MFS 22	SAMN08810299	GCA_004766605.1	2014	USA: Pennsylvania	stx1a + stx2a
MFS 26	SAMN08810301	GCA_004766865.1	2014	USA: Pennsylvania	stx1a + stx2a
MFS 18	SAMN08810298	GCA_004766925.1	2014	USA: Pennsylvania	stx1a + stx2a
MFS 13	SAMN08810297	GCA_004766935.1	2014	USA: Pennsylvania	stx1a + stx2a
MFS 4	SAMN08810302	GCA_004766575.1	2014	USA: Pennsylvania	stx1a
MFS 5	SAMN08810303	GCA_004766845.1	2014	USA: Pennsylvania	stx1a
